# Supplementary material for: Burden of rare deleterious variants in WNT signaling genes among 511 myelomeningocele patients
Source: PLoS One. 2020 Sep 24;15(9):e0239083. doi: 10.1371/journal.pone.0239083 (PMC7514064; doi:10.1371/journal.pone.0239083)
Supplement: S1 Table — (XLS) [file pone.0239083.s002.xls]

## Sheet: S1_Lists of GO-retrieved WNT si
#humans	all organisms	all organisms	all organisms	all organisms
#wnt cell-cell signaling	wnt secretion	planar cell polarity	canonical wnt	calcium
GO:0198738	GO:0061355	GO:0060071	GO:0060070	GO:0007223
MERTK	MOM-1	20194602	W4Z2D1	NFATC1
WNT9A	PTPN23	RYK	INVS	FZD2
SOST	8038923	TRIADDRAFT_51353	V1G88708	SEC14L8
BCL7B	FLO2	PSMF1	W5N3C6	FZD4
CTNND2	20197623	NPHP4	G1KM43	PPP3R1
EMD	WLS	DVL2	NID2	GNAO1
DKK2	POR	DVL3	ZNF703	RGS3A
FOXO1	HRS	DVL1	W4Z4G1	CTNNB1
PSMA7	F6QC67	DACT1-A	W4XE35	TNRC6C
NKD1	WLS-B	DAB2	F7DHD4	TNRC6B
PRDM15	H2XTV9	H2MWF3	SPEN	TNRC6A
SPERT	OPM	PSMB10	BCL9	MOV10
MED12	CHOP24	PARD6A	MITF	GNAT2
FZD3	WLS-A	PRICKLE2	WRM-1	LEF1
PPP2CA	TCASGA2_TC005345	MAGI2	URS000024463E_9606	ROR2
FZD2	PTPN23	BRAFLDRAFT_208404	H9H774	PPP3CB
NDRG2	P24-1	PTK7A	F7ES72	FZD2
PPM1A	W4YSU9	PTK7	W4YS40	FZD3
PSMC5	OPRM1	DVL1A	H9GTM4	FZD4
PLCB1	SEC22	ARHGEF19	DVL1A	FZD5
PSMC1	DAPPUDRAFT_209466	DVL1B	DVL1B	FZD6
FOLR1	SNX3	WNT9B	SOST	CALM1
APP	SONA	8050805	DAPPUDRAFT_221703	MAP3K7
PPP1CA	WLS	ABL1	NID1	AGO3
UBR5	ECA	VANGL2	BRAFLDRAFT_79599	NLK
CTNND1	W4YXB1	ABL2	A0A1D5RI02	PLCB1
PSMA6	MOP	ROR2	TCASGA2_TC032496	PLCB2
TRABD2B	DPY-23	ROR1	CCAR2	PLCB3
LGR4	OPRM1	RSPO3	WBGENE00109188	GNB1
NRARP	V1G100430	FZD1	CCDC88C	VANGL2-A
PLCB2	H3JAC7	FZD2	MLLT3	CAMK2A
EDA	VPS35	FZD3	20195087	AGO4
MARK2	W5MAN9	FZD6	F16B12.7	WNT5A
UBC	TRIADDRAFT_57871	PLEKHA4	YAP1	ROR2
CLTC	MIG-14	A0A2I2ULK5	MAD2L2	RYK
NDP	DAPPUDRAFT_314673	WNT7A	NEJ	PLCD4A
PRICKLE2	VPS35	WNT11	W4XC14	FZD2
PSMB11	WBGENE00097469	RAC1	DAPPUDRAFT_328169	WNT5B
PIAS4	WLS	CCDC88C	FZD8A	FZD4
RAPGEF1	BRAFLDRAFT_57580	W5M4V5	W4YQG9	VANGL2
DACT3	PORCN	MLLT3	BRAFLDRAFT_255758	TCF7L2
LGR6	MIR-8	PLEKHA4	FZD8B	DKK1
USP34	H2XWD4	DVL3B	WLS	PDE6B
FGFR2	FGF8	W4Y230	1274587	PDE6A
IGFBP1	DOR	CLTC	KANK1	GNG2
GATA3	4578215	LOC103282927	GSK3AA	PDE6G
SDHAF2	BAI	VANGL1	GSK3AB	PPP3CA
GID8		VANGL2	20214532	WNT5A
WNT10A		AP2B1	BRAFLDRAFT_67672	AGO1
CBY3		AP2M1	LOC102554748	WNT11
MKS1		SMURF1	PSMD14	AGO2
AMER3		AP2S1	NOG
SOX10		SMURF2	PSMD11
PLPP3		WBGENE00108358	PSMD10
ROR2		CIDSH	PSMD13
CALCOCO1		TIAM1	PSMD12
MDFIC		H3F9E7	FRAT1
DDX3X		TCASGA2_TC001197	AMFR
PPP2R1A		PSME3	TMEM198
CDC73		FZD4	W4ZIY2
FAM53B		RHOA	LOC101159369
HNF1B		WNT7A	SMAD6
FZD1		WNT7B	SMAD3
PSMF1		BRAFLDRAFT_124519	NPHP3
PSMB10		ROK	NPHP4
DDIT3		ROCK2A	W4XAD7
FOXL1		PSMB2	PORCN
WNT7A		PSMD14	LBX2
LRRK2		PSMD11	SFRPX
AP2S1		PSMD10	ZNF703-A
CCAR2		PSMD13	ZNF703-B
PTPRU		PSMD12	8051043
NR4A2		PFN1	NKD
MESP1		MED12	KIN-19
OPRM1		WNT11B	DAPPUDRAFT_108863
TERT		GPC4	SFRP2
TIAM1		WNT5A	FOXO3
LRP1		NKD1	EDA
CD24		PSMB11	SFRP5
APC		GRHL3	BRAFLDRAFT_122955
RSPO1		NPHP3	DAPPUDRAFT_57291
RARG		ADGRA3	CTHRC1
PSMD4		GPC3	LRRK1
TLR2		ARRB2	LRRK2
ARRB2		ABL1	MIG-21
WIF1		DVL3A	ZBED3
RBX1		ROR2	FOXO3
TLE4		PSMD8	FOXO1
TLE3		FZD1	CKIALPHA
TLE2		FZD2	20196167
TLE1		FZD3	CSNK1A1
LRRFIP2		LRP6	BRAFLDRAFT_92365
AP2A1		FZD5	BRAFLDRAFT_92364
PSME4		FZD6	5666808
PSMD10		FZD7	FRZB2
NFATC4		PSMA2	TCASGA2_TC005606
PSMC6		PSMA3	V1G247589
ZBED3		PSMA1	TBL1Y
PSMA4		PSMA6	SOX3-A
PSMA3		PSMA7	W4Y0P1
PSMA2		PSMA4	USP8
PSMA1		PSMA5	HDAC1
CSNK2B		PSMA8	F6VDY4
PSMC2		CTHRC1	TRIADDRAFT_53011
FZD4		SFRP2	GSKIP
FZD10		W4ZBW2	8015
PDE6B		SFRP1	MLLT3
PRKAA2		W5NAR9	M0QYV0
SCYL2		SFRP5	W5MVD5
SCEL		CELSR3	H2Y106
LIMD1		CELSR2	TMEM131L
MAP3K7		CELSR1	H2M6X3
A0A286YES4		PSMD3	DKK2
NOTUM		WNT5A	DKK3
ATP6V1C2		SFRP2	20211808
LRP5		ANKRD6	DKK1
NFATC1		SFRP1	NOTUM
NPHP4		DVL1P1	TCASGA2_TC032822
TGFB1I1		F7BT31	NET1
AXIN2		WNT1	DDIT3
FERMT2		F6U8A8	8042575
CTDNEP1		20213268	H2L6N9
ZEB2		PSMB9	APC
KREMEN2		PSMB8	F6U1V3
AMOTL2		PSMB7	FZD9B
MESD		PSMB6	FZD9A
CCNY		PSMB5	SOSTDC1
WNT8A		PSMB4	TRIADDRAFT_50603
SFRP2		PSMB3	W5MJG8
CDH2		CTHRC1	GSK3BA
USP8		PSMB1	GSK3BB
PSEN1		CDC42	FAM53B
RAB5A		NKD1	K7EH40
PSMB9		PSMD9	LOC100523244
PSMB8		RYK	W5MH02
SPIN1		PTK7	CAMTA2
RBMS3		PSMD5	DSH
RNF138		PSMD4	NITO
LEO1		PSMD7	ZFP703
KLHL12		PSMD6	TCF1
TMEM64		PSMD1	PPM1BA
SOX9		MIG-5	IGFBP2
SOX2		PSMD2	NKD2A
DEPDC1B		H2LR12	IGFBP1
WNT6		V1G152162	IGFBP6
MDFI		DAB2	IGFBP4
PSMD14		PRICKLE1	F7ECQ9
AP2A2		ANKRD6	EGF
CDK14		GRHL3	NPPA
DKK1		1280402	SHISA6
FRAT1		MLLT3	POU5F1
UBE2B		DVL2	W4Z6D5
GLI1		DVL3	8033234
FGF10		MED12	PYGO
PSME2		DVL1	REMPA
FZD5		VANG	TMEM64
ILK		DAAM1	DICPUDRAFT_93072
CAPRIN2		PSMC1	DISC1
GPRC5B		PSMC2	DIXDC1A
GRK5		PSMC3	DIXDC1B
RYK		PSMC4	BRAFLDRAFT_222696
PSME3		PSMC5	HDAC1
WWOX		PSMC6	HDAC2
CAV1		RAC1	NOTCH1
RNF43		CELSR3	W4XUG9
PLCB3		PSME4	MKS1
CELSR3		PSME2	8033523
CSNK1G1		VANGL2-A	C06A12.3
CBFB		PSME1	F1NBB2
TRPM4		GPC3	PLPP3
CHD8		AP2A1	H2LR12
AGO4		CELSR1	A0A1D5PJ48
TNRC6C		GPC6	W4XJS8
SMARCA4		AP2A2	AMER1
SMURF1		VANGL2	AMER2
MOV10		DAPPUDRAFT_52448	AMER3
JUP		VANG-1	FUZ
PSMD6		DKK1	V1G200285
UBB		DVL2	DAPPUDRAFT_313913
ARHGEF19		DVL3	WNT5B
WNT5A		DVL1	WNT5A
SENP2		W5MP85	TPBGA
BARX1		WNT9B	LOC101163619
TRABD2A		V1G113928	W5NLK9
MET		K7E8E9	DVL1P1
MAGI2		A0A3Q2U6K2	V1G248853
RHOA		WNT11	K08H2.5
TBL1XR1			KTO
VANGL1			W4XX12
PRKN			RSPO3
LDB1			RSPO2
CUL3			RSPO1
CUL1			W4YFX3
NOTCH1			FZD1
SFRP4			XENTR_V900259792MG
RNF213			C44H4.6
CSNK1G3			A0A2I2Z4E3
SHH			W5N9H3
RSPO2			NKD1
TSKU			GSK-3
PDE6A			W4XKY5
ASPM			AXIN1
BCL9			K7EEE4
TMEM131L			BCL9
STK11			H2LTE5
RACK1			FGF10
FGF9			BAMBIB
CSNK1A1			BAMBIA
CPE			WBGENE00101994
CTHRC1			NLE1
RPS27A			DAPPUDRAFT_318320
SOSTDC1			BRAFLDRAFT_200054
DVL3			H3DYN8
CSNK2A1			LOC100566494
FZD9			LOC101164849
RTF1			W5MR32
WNT1			DVL2
NXN			DVL3
GSC			DVL1
ITGA3			D7
DVL1			F6YI01
CCNE1			V1G248687
WNT7B			H2XKX6
WNT4			DKK4
WNT3A			DKK2
WNT3			DKK3
SEMA5A			DKK1
PKD2			GPC5B
HDAC1			F7F4I4
CSNK1G2			F6QZF2
RSPO3			DRAXIN
PIN1			CUL3
DAAM2			PTK7
ZBTB33			F7AHD7
ISL1			1269366
GRB10			GPRFZ1A
PTK7			BRAFLDRAFT_129542
DACT1			XIAP
WNT9B			20216783
HHEX			8028676
IGFBP6			W4YVX5
PTEN			TBX18
G3BP1			AES
NOG			H9GZY4
IFT80			GPRFZ4
NFKB1			HS2ST1A
EGF			GSK3A
SHISA2			GPRFZ3
GRK6			GPRFZ2
IGFBP2			W5N3A2
PSMA5			F6ZTB8
PSMB4			20200715
TNFAIP3			PPM1B
PLCG2			PPM1A
CSNK1D			PPM1N
ADGRA2			USP47
AGO3			RYR2
PPP3CA			8039012
PYGO2			CIDSH
LZTS2			BAR-1
BIRC8			WG
NKD2			WTS
RNF146			20214227
SKI			GID8
XIAP			A0A2I2UQV6
PKD1			LIMD1
TNN			LGR5
CAMK2A			LGR4
AES			PRKN
GREM1			DAPPUDRAFT_300066
COL1A1			DKK3A
FERMT1			F6U7Q4
KLF4			NKD1
WISP1			NKD2
LATS2			TMEM198B
SOX17			WNK
HBP1			W4Z2H3
FZD6			URS000013D17D_9606
BICC1			PSMA2
RUNX1			PSMA3
JADE1			PSMA1
PFN1			PSMA6
IGFBP4			PSMA7
PSMD13			PSMA4
WNT2			PSMA5
SHISA6			PSMA8
HECW1			SRC
TBL1X			FZ2
TMEM170B			CTBP
WWTR1			SULF2
WDR61			SULF1
CSNK2A2			W4YII5
STK3			UTY
BAMBI			SFRP2
PRKAA1			SFRP1
SFRP5			SFRP4
CPZ			SFRP5
TMEM198			TCASGA2_TC004396
GNAO1			WBGENE00098103
TBXT			COL1A1
CCND1			W4XCH7
AXIN1			W4XFR9
VPS35			H2LR27
SRC			BRAFLDRAFT_278100
APCDD1			H2MVM6
STK4			FOXO1
SOX7			DDIT3
FUZ			V1G115232
APOE			LYPD6
SOX4			PRICKLE1
CDC42			LOC100049394
ZNF703			NUP62L
TNKS			FRAT2
DAB2			V1G133025
BMP2			A0A2I3T9D6
TLE6			LEF1
DVL1P1			H9G6X8
CTR9			FZD10
MACF1			W5N4E5
SNX3			W4ZBW2
DISC1			2020-04-01
SALL1			PPP1CA
CTNNBIP1			BRAFLDRAFT_119545
PRICKLE1			DVL2
WLS			DVL3
INVS			DVL1
WNT11			KANK1
FRZB			APC2
PDE6G			WNT5A
PSMA8			BRAFLDRAFT_97887
WNT10B			BRAFLDRAFT_97886
SFRP1			DAPPUDRAFT_318319
FOXP3			K7EGT6
NPHP3			PRY-1
FGF8			DVL3
PSMC4			RBPJ
VCP			A0A1D5P084
CALM1			CBG11832
GSK3B			F6SAZ8
GSK3A			XENTR_V900303751MG
PSMC3			LGR5
CELA1			LGR4
TSC2			DDB_G0293188
CYLD			FZD7-A
TCF7L2			W5N2N1
TNRC6B			LOC100554757
H3BNH8			LOC101157691
PTPRO			UBR5
SIAH2			A0A2I3TEZ3
PPP3CB			BMP2
AMOTL1			CCNY
ARNTL			CSNK1D
ETV2			CSNK1E
PPP3R1			A0A0G2KP92
IFT20			TCASGA2_TC014903
PFDN5			MOM-2
RYR2			MOM-5
PSMD1			MOM-4
PSMD7			F7G3I7
GPC3			WNT11F2
PSMB7			32735
AP2B1			KREMEN2
RAC1			KREMEN1
YAP1			CBG23254
LRRK1			LRRK1
CCDC88C			LRRK2
AMER2			CHD8
CELSR1			WBGENE00112260
PAF1			INVS
MCC			W5N320
SDC1			V1G243916
LRP5L			SULF1
CSNK1A1L			DAPPUDRAFT_100243
GSKIP			1276745
PSMD11			W4XTM3
MARK1			LMBR1L
FBXW11			LOC100558465
RBPJ			BAMBI
GNG2			F1N8P0
PSME1			BRAFLDRAFT_124519
DKK3			TMEM64
STRN			WNT3
VPS29			WNT2
RUVBL1			WNT1
DAB2IP			WNT6
PORCN			WNT4
LEF1			FGF9
PSMB1			FGF8
FOXO3			SOST
MAPK14			MAPK14
DDB1			GPC3
ESR1			GPC5
WNT5B			LEF1
ANKRD6			PAK1
MLLT3			TGFB1
MST1R			FZD2
RECK			W4XGC6
DAAM1			FZD4
GPC4			FZD5
FRAT2			SOSTDC1
TBX18			FZD7
DCDC2			FZD8
VPS26A			FZD9
TAX1BP3			PRDM5
WNT2B			W4XIS4
WNT8B			NFKB1
PSMB2			W5MH26
PSMB3			W5MJ02
WNK1			SIAH2
PARD6A			V1G86403
USP47			AMFR
PTPN23			PRICKLE1
ZNRF3			A0A2I2ZH12
CSNK1E			MTS
VANGL2			H2N0T4
TYRO3			INS2
CUSTOS			PSMB9
TNKS2			PSMB8
AGO1			PSMB7
CXXC4			PSMB6
MBD2			PSMB5
ATP6AP2			PSMB4
NLK			PSMB3
HMGXB4			PSMB2
UBA52			PSMB1
GPC6			F1P4M2
TSPAN12			DAPPUDRAFT_264214
RNF220			DAPPUDRAFT_264215
ZRANB1			H9GEB1
LATS1			WNT3A
PROP1			VANGL2-B
CER1			VANGL2-A
CDH3			BRAFLDRAFT_126773
LGR5			LIN-17
NKX2-5			SLC9A3R1
AMER1			8024587
VAX2			SHISA6
APC2			LOC101156325
EGFR			WNT-11
ATP6V0C			H2MMT4
ABL1			MLLT10
GNB1			CI-DICKKOPF
PSMD5			Q4R3D3
AP2M1			USP34
MYOC			SI:CH211-244C8.4
CITED1			ZNRF3
DIXDC1			WBGENE00099225
PSMD8			BAMBI
ROR1			T24H7.3
PSMB5			K7E8E9
PSMB6			PRDM15
DVL2			RYK
CTNNB1			W5M968
NLE1			8051034
GNAQ			W5M5P6
DRD2			F6SDI7
SMURF2			Q28613
MYH6			LEF1
KREMEN1			8043986
URS00002C6949_9606			SOTV
URS000024463E_9606			F7G0E2
URS00001DC04F_9606			AXIN1
URS000013D17D_9606			F7FQM1
URS0000527F89_9606			11917
URS0000355E82_9606			H2XT60
TNIK			30195
TMEM237			STK3
DLX5			STK4
TMEM88			FGF9
KANK1			FGF8
CELSR2			FGF2
TCF7L1			MIG-14
PSMD9			PTPRU
PSMD12			RAB8B
SULF1			F7ABF2
SULF2			A0A2I2ULK5
SKP1			PTPRO
GRHL3			DAB2IP
EGR1			PTEN
PSMD2			IFT20
FZD8			FZD10
SLC9A3R1			MAPK8IP2
KDM6A			1278620
DACT2			NPHP3
FRAT1-GSK3B_HUMAN			H2MWF3
ABETA-42-OLIGOMER_HUMAN			CBG07560
CCNY-CDK14_HUMAN			NPHP4
ABETA-42_HUMAN			BRAFLDRAFT_117756
CTNNB1-LEF1_HUMAN			8043747
TCF7			CSNK1DB
BCL9L			CSNK1DA
BTRC			NOTUM
DKKL1			CSNK1A1
WNT16			8027009
GNAT2			MAPK8IP2
DKK4			F1N2V4
BRD7			PPM1AB
DAPK3			PPM1AA
PSMD3			TCF/LEF
OTULIN			SFRP-1
PYGO1			F7E7T6
MAD2L2			SI:CH73-236E11.2
CMAHP			W4YYN6
WNK2			RUVBL1
CBY1			RUVBL2
LRP4			DKFZP469E1714
FZD7			W5NAR9
TNRC6A			LIMD1
RSPO4			WBGENE00195123
MITF			BICC1
ARL6			PRDM15
RUVBL2			W5MW81
FBXW4			F6UKR3
GLI3			PPM1BB
AXL			FLW
SIX3			WBGENE00115054
SMAD3			V1G242529
HIC1			TCASGA2_TC012576
DRAXIN			W5LXB8
AGO2			WBGENE00092970
LRP6			20214486
JRK			TMEM198A
SNAI2			H3FZM3
			F7AZS8
			WBGENE00108523
			A0A2I3SFF7
			V1G157790
			SULF2
			W4Y723
			KLF4
			PSMC1
			F7AUY0
			PSMC3
			MMP2
			PSMC5
			PSMC6
			DAPPUDRAFT_68539
			20203703
			FZ1.2
			20195603
			LOC100186600
			CBG23879
			F6XQ34
			PROP1
			SFRP1B
			AOP
			MAK
			EDA
			BTRC
			GLI3
			1280305
			GLI1
			V1G221521
			V1G221520
			APOE
			20195466
			TTV
			W5N558
			W4XX60
			W4YDU3
			RARG
			2156
			DAB2
			BRAFLDRAFT_93327
			WNT3A
			LOC101158122
			W4YSA6
			DAAM2
			AES
			TCASGA2_TC014566
			H9GK13
			SNAI2
			A0A1D5QFK1
			WNT2B
			BRAFLDRAFT_64360
			A0A1D5PVH2
			DIXDC1
			WIF1
			1280870
			CSNK1G2A
			THRA
			W4Y9P8
			TBXT
			GINT3
			CCAR2
			8038033
			V1G12115
			DISC1
			NID1
			BRAFLDRAFT_122712
			G3QZX0
			F1MMN8
			F7DLA2
			FZD1
			FZD3
			BRAFLDRAFT_282138
			PLPP3
			GREM1
			FZD6
			APP
			8023765
			W5MVZ9
			DIXDC1
			APC
			F7FX80
			PSMB11
			PSMB10
			SCYL2
			20200836
			V1G183962
			F6PGU4
			LOC103282927
			CTDNEP1
			LOC101884738
			W4XKK0
			F1NFC8
			GSKIP
			F7G9B0
			H2M614
			H2L5V4
			DAPPUDRAFT_303858
			TBL1X
			F7F4I0
			DAPPUDRAFT_303856
			DMXL2
			TCF7L1B
			TCF7L1A
			NRARP
			GSDMA3
			F6U688
			MIR135A-1
			MIR135A-2
			DKK3B
			CUL1
			RNF146
			PTK7
			STK11
			LOC101160793
			PRKN
			VCP
			DAB2
			SFRP3/4-B
			W5LXQ3
			CDH1
			CDH3
			CDH2
			GREM1
			GROUCHO2
			CYLD
			H2L7T9
			W5MM76
			W4YY63
			MYH6
			F1P3W6
			GM12606
			GID8
			V1G217653
			G1KY36
			CI-SFRP2
			APOLPP
			RAB5A
			W5MJQ3
			GSK3A
			FZD7A
			FZD7B
			GSK3B
			F7BY59
			GPC3
			A0A2I2Y9E9
			REPT
			20194656
			NPHP3
			CG7094
			NPHP4
			FGFR2
			20207806
			AMER1
			AMER2
			LOC100910419
			K7E8C3
			W5LWJ3
			WNT11
			EMD
			FZD2
			FZD3
			FZD4
			FZD5
			FZD6
			FZD7
			FZD8
			FZD9
			RBPJ
			GSKIP
			FRMD8
			DAB2
			20199392
			JADE1
			K7E9Y6
			H2XT48
			BRAFLDRAFT_126357
			BRAFLDRAFT_119906
			W4ZE69
			LOC101163367
			FRZB
			TCF7L2
			F7E3F3
			A0A1D5NZB3
			DDB0219217
			W4Y1K5
			BRAFLDRAFT_123874
			A0A2I3RSJ6
			20213778
			UBE2B
			MED12
			BCL9L
			W5NHX6
			W4Z5S2
			TCASGA2_TC014957
			BRAFLDRAFT_86659
			ILK
			LOC100565671
			V1G159193
			LMBR1L
			DACT1
			DACT3
			NID1B
			CTDNEP1
			BRAFLDRAFT_275870
			GRO2
			FZ3/6
			GRO1
			W5N4N6
			WNT10B
			FRAT1
			DAPPUDRAFT_8813
			GISH
			CDH3
			GNAQ
			MIR-313
			TBL1XR1
			WNT3
			F7BT31
			WNT1
			20213580
			WNT4
			H2MDV3
			RECK
			BIRC8
			W4ZHS0
			H2LK65
			H2LYL7
			NPHP-4
			RBMS3
			PAV
			DAPPUDRAFT_304235
			TRIADDRAFT_49955
			TCASGA2_TC031834
			BRAFLDRAFT_66125
			DAAM2
			PAN
			BRAFLDRAFT_126966
			RSPO3
			WNK2
			WNK1
			RSPO1
			MIR135A
			MIR135B
			CAPRIN2
			FAM53B
			CHD8
			CCDC88C
			W4YWR2
			W4Z6Q4
			WNT9B
			WNT9A
			F7AS02
			F6W3U9
			CG14505
			ISL1
			H2MDC1
			V1G139208
			F6TBG4
			CCNY-CDK14_HUMAN
			CCDC88C
			25774
			W5MI46
			DDX3X
			W4XDP5
			BAMBI
			20205340
			PIN1
			TNKS2
			CBG11789
			FZD1
			W5MJP1
			FZD3
			FZD4
			FZD5
			FZD6
			FZD7
			FZD8
			FZD9
			F6WZ22
			1280326
			MYC
			PLPP3
			W5NIC0
			F1NPL8
			BCL9L
			WBGENE00094382
			WNT11
			W4ZAI5
			AMER1
			AMER2
			AMER3
			V1G161273
			BRAFLDRAFT_222645
			TRIADDRAFT_26181
			DLX5
			LOC302022
			TRIADDRAFT_22371
			STK3
			STK4
			FGF9
			NMO
			XENTR_V90028358MG
			FGF2
			NID1A
			LIT-1
			SDC1
			EGR1
			FAM105B
			LOC101084636
			W4XXM8
			CI-SFRP1/5
			A0A2I2ZW58
			DOCK4A
			F7A7C0
			WNT2BB
			DRAXIN
			RNF146
			NKD1
			NKD2
			PYGO1
			PYGO2
			OTULIN
			JUN
			H2LWP1
			RNF25
			FERMT1
			TNN
			FOLR1
			LOC101170947
			ANKRD6
			VPS35
			WWTR1
			20210932
			DAPPUDRAFT_23401
			OTK
			DRAXIN
			SWIM
			SFRP4
			H3FFJ5
			SFRP5
			CSNK1G2
			CSNK1G3
			WNT8B
			CSNK1G1
			DAPPUDRAFT_315174
			W5NMW3
			DKK1A
			PANDA_008702
			HWA
			W5NCG4
			PHYL
			CCR7
			ANKRD6B
			ANKRD6A
			F6TZI4
			W5MP85
			AGAP_AGAP011379
			W4Y307
			SOX5
			W5MUT9
			F6XXY2
			CCNY
			LOC395991
			UBAC2
			KLF4
			LRP2
			STK11
			F7B4M1
			BRAFLDRAFT_240346
			HYD
			PTEN
			WNT2
			HYX
			PBL
			H9H6K7
			LGR5
			LGR4
			LGR6
			TCF7
			ISCW_ISCW007176
			K7E9R9
			GPC5A
			BRAFLDRAFT_275198
			A0A1D5RFL6
			APOE
			LGR5-A
			CDKN2AIP
			IAP3
			SLMB
			FGFR2
			FGFR3
			BRAFLDRAFT_105990
			SI:DKEY-231J24.3
			LYPD6
			DIAP1
			W5NMT4
			BATDEDRAFT_89791
			W4XU43
			K04C1.5
			BRAFLDRAFT_78744
			F7GCK3
			GPRC5B
			KAP3
			TWS
			CTHRC1
			LRP6
			LRP5
			PPP2R3A
			LRP1B
			SSDP
			MDK
			XENTR_V900257842MG
			DACT1
			MAPK8IP1
			DACT3
			PONT
			EGFR
			TRIADDRAFT_56049
			LZTS2
			CSNK1A1
			F6XBR4
			BRAFLDRAFT_102222
			FZ
			20197263
			KDM6A
			SKPA
			VANGL2
			TRIADDRAFT_17877
			20213561
			AGAP_AGAP008193
			LOC103281901
			SNAI2
			EGF
			V1G79043
			COL1A1
			1271683
			DAPPUDRAFT_44029
			SI:CH211-204C21.1
			A0A1L1S105
			TNKSA
			WNT10A
			WNT10B
			TNKSB
			TCASGA2_TC006527
			H2Y2T1
			MIR-310
			MIR-311
			MIR-312
			CDH2
			MIR-315
			TRIADDRAFT_26894
			RAB5A
			W5ND38
			FRZB
			BRAFLDRAFT_70804
			BRAFLDRAFT_70803
			W4Z733
			F6ULB6
			CBY1
			LOC100565868
			PLEKHA4
			W4YZH9
			CYLD
			WNT7A
			A0A0G2L696
			WNT7B
			WNT2B
			TBL1X
			ASPM
			PLEKHA4
			F6SB37
			COOP
			RUVBL1
			SIAH2
			RUVBL2
			W4ZI39
			TNKS2
			FTO
			RECK
			F1NBY4
			WBGENE00115213
			CFZ-2
			W4YGG2
			20215641
			V1G110685
			W4YGG6
			SHH
			LRP6
			20217806
			F6QS02
			XENTR_V900259791MG
			SEMA5A
			SOX10
			RNF146A
			RNF146B
			SOX17
			FERMT1
			H2XU84
			W4X9S6
			SDHAF2
			LOC101162179
			LRP4
			LRP5
			MCC
			H2MQR5
			BRAFLDRAFT_86805
			TBX18
			BRAFLDRAFT_222669
			OSEG1
			F1NG94
			WWTR1
			WBGENE00099291
			WBGENE00099292
			APC2
			W4ZD80
			UMAG_06119
			POP-1
			TCF7L1
			TCF7L2
			DAPPUDRAFT_26924
			W4XJX8
			SCEL
			MESP1
			OSEG4
			FAM53B
			TGFB1
			NOTUM
			DAPPUDRAFT_54980
			BRAFLDRAFT_206613
			W4Y3H1
			DDX3X
			LIC
			FRZB
			W5NGI3
			BRAFLDRAFT_210015
			W5NEE3
			W5NAL2
			BTRC
			F7B514
			NR4A2
			W4ZKX2
			SFRP1
			W4XS77
			G3QPQ5
			RNF14
			GSK3B
			XENTR_V900276101MG
			ADGRA2
			TCASGA2_TC001543
			TMEM170B
			TRBD
			CAPRIN2
			M3WPQ9
			CAV1
			RECK
			SOXN
			H2M5Z1
			CBG20633
			WNK2
			20217023
			WNK1
			CDK14
			SOX9
			PP1-87B
			SOX2
			USP34
			SOX7
			SOX4
			W4YCJ5
			EDIL3
			LOC100058940
			TCF7L1
			TCF7L2
			CSNK1G2 (1 OF MANY)
			DAPPUDRAFT_303924
			DAPPUDRAFT_303927
			RBX1
			ARR
			NFKB1
			W4Y6C2
			W4YS20
			W5M4V5
			8035890
			ARM
			H2LJ49
			SMURF2
			V1G184640
			W5LZY8
			V1G190252
			BICC1
			F7EMN3
			JUP
			W5MVB2
			V1G79120
			R03D7.5
			LOC417741
			DICPUDRAFT_91029
			BRAFLDRAFT_124622
			BRAFLDRAFT_124621
			DALLY
			TRIADDRAFT_31674
			V1G101645
			BOTV
			MAD2L2
			BRAFLDRAFT_93486
			TCASGA2_TC032209
			CTNND2
			CTNND1
			CG12147
			W5MN21
			ROR2
			W5NEL0
			LOC100555574
			FZD3A
			FZD3B
			CSNK1E
			EMD
			HIPK
			FZ2.2
			XENTR_V90026565MG
			W4Z8W7
			F7ESJ5
			H2MQS2
			DICPUDRAFT_93141
			LOC100909849
			F7A439
			PPM1A
			1281178
			BRAFLDRAFT_76666
			F7BZ84
			8030419
			AXIN1
			XIAP
			CTNND2
			A0A287ATS7
			PIN1
			20195361
			TMEM88
			V1G18805
			8023317
			33119
			8023319
			SFRP1
			EWG
			XENTR_V900298331MG
			SYBU
			H2LRI4
			WNT11B
			LYPD6
			TRIADDRAFT_12196
			COW
			V1G88982
			ILK
			W4YTN8
			CSNK-1
			A0A2I2Z640
			AXIN2
			SEMA5A
			G3S0J3
			NRARP
			F6WT87
			W5NNP7
			DLX5
			PSEN1
			F6Y7Q0
			FZD10
			NKX2-5
			CDK14
			F7BSI6
			W5MFT0
			F6RLE5
			BRAFLDRAFT_130759
			FZD2
			CSNK1G2
			CSNK1G3
			CSNK1G1
			NRARP
			TRIADDRAFT_55445
			A0A1D5PDN0
			W5NCV9
			GSK3A
			W4YAV5
			GSK3B
			F6SGC1
			TCASGA2_TC001371
			GNAQ
			F7CGZ1
			W5MEL9
			CG9962
			APC
			LRP5L
			F7DGN5
			W5NJY5
			DDB_G0272530
			20212121
			RNF220
			BRAFLDRAFT_122153
			LZTS2
			TMEM170B
			BRAFLDRAFT_123121
			DAPPUDRAFT_248813
			BILI
			W5N2Y5
			DKKL1
			NEK2
			W4YLU4
			VCP
			IDS
			ADGRA2
			HECW1
			BRAFLDRAFT_125993
			WNT5B
			WNT5A
			CFC1
			CIFRZ
			GBX1
			W5NKR7
			ADGRA2
			TMEM88B
			DAPPUDRAFT_237349
			TCF7
			F7DN35
			PSEN1
			GM21964
			NOTUM1A
			NOTUM1B
			KDM6A
			F7D6N2
			FGF10
			CIGSK
			UNC-37
			LOC101172518
			PFDN5
			UGDH
			CBG10613
			CBG10617
			V1G192152
			CSNK1A1L
			FZ3
			FZ2
			JRK
			NID1
			FZ4
			BRAFLDRAFT_59322
			A0A2I2YGF4
			W5M061
			ANKRD6
			W4XLR1
			WNT10A
			MIG-1
			MIG-5
			LATS2
			LATS1
			CG11523
			EGL-20
			CG14234
			DAPPUDRAFT_43584
			SLC9A3R1
			W4XRZ9
			DKK1B
			GRO
			DAPK3
			IQGAP1
			LOC100563899
			BRAFLDRAFT_278500
			W4Y9L9
			TNN
			PTPRU
			LOC100177660
			XENTR_V900287922MG
			G3BP1
			RAPGEF1
			PTPRO
			DAAM2
			RANBP3
			IFT20
			H2M3B8
			WLS
			LZTS2A
			TCASGA2_TC014055
			GW7_19627
			1276466
			USP47
			NOG
			F7C1G3
			W5M9I0
			ISL1
			TRPM4
			SOX17A-A
			GATA3
			8031682
			W4XE08
			TNKS
			A0A1D5PNW2
			GPRC5B
			ARNTL
			XENTR_V90025718MG
			SOX10
			SOX11
			W4Y5H1
			SOX17
			W4XSV1
			20206972
			20206971
			8029178
			CBG16744
			H2LK17
			CBY1
			ZDHHC5
			PPM1B
			ZNRF3
			PPP2R3A
			F6VI45
			TMEM88A
			RBMS3
			CBG10973
			TCASGA2_TC001186
			CBG10974
			TMEM88
			TLE3
			TLE2
			TLE1
			TLE7
			TLE6
			TLE5
			TLE4
			XIAP
			PSMD9
			SGG
			MDK
			CDC16
			W4ZEF7
			ASPM
			H9H9L7
			DSH2
			WNT7B
			DSH1
			F7AW18
			W5MH46
			LOC100077716
			YAP1
			20210080
			W4Z4J1
			H2M690
			DAPPUDRAFT_301140
			OTULIN
			URS00001DC04F_9606
			20209871
			A0A2I3SNX3
			PSMD8
			PSMD5
			PSMD4
			PSMD7
			PSMD6
			PSMD1
			PSMD3
			PSMD2
			CTNNB1
			MITF
			BRAFLDRAFT_74994
			F7ECC8
			F7ASV4
			LEF-1
			PROP1
			20195761
			TER94
			LOC100493204
			APC2
			W4Z209
			NKX2-5
			LMBR1L
			PYGO1
			PYGO2
			CI-GROUCHO1
			1278819
			DKK4
			DKK2
			DKK3
			DKK1
			BRAFLDRAFT_222631
			W4ZEZ8
			H2M0Q7
			CTNNB1
			CDK14
			WBGENE00118624
			EGF
			8030507
			GSK-3B
			WNT9B
			WNT9A
			URS00002C6949_9606
			PSMC2
			F1MYC4
			PSMC4
			F6SJU8
			RNF220
			W5LZ47
			H2XKV6
			FUZ
			8030340
			FRK-1
			F7FSK2
			UBAC2
			W4X9J9
			TNKS
			H2M827
			H2MN94
			20217631
			W4ZHG3
			DDB_G0272420
			SFRP1A
			WNT3A
			F6WEL5
			BRAFLDRAFT_98960
			ZNF703
			DVL3B
			MESP1
			DVL3A
			TCASGA2_TC001738
			F7FTS4
			PSEN1
			DDB_G0272512
			G1KWW8
			1274122
			SCEL
			KREMEN1
			F7FX12
			H2LUM7
			SIN3A
			KLHL12
			34760
			DAB2IP
			8028413
			W4Y4F4
			LOC101171824
			W5NBH1
			V1G209762
			TBL1XR1
			V1G171640
			USP8
			TCF7
			SOX9
			J9P2Z7
			SOX2
			DAPK3
			SOX7
			SOX4
			KCTD15B
			KCTD15A
			DVL2
			W5MUQ2
			MED12
			DVL1
			W4ZIM4
			PSME4
			PSME2
			PSME3
			PSME1
			BRAFLDRAFT_256202
			F6VHP9
			H2LYZ3
			VPS35
			H3BNH8
			MCC
			NOTCH1
			SDC1
			EGR1
			AXIN2
			SZL
			WNT8A
			WNT8B
			WNT8C
			RAPGEF1
			PEG12
			UBR5
			MAPK14
			FOXO3B
			PP1ALPHA-96A
			F7A3R0
			W4ZK16
			TRIADDRAFT_20995
			F7B2Z7
			H2XWZ9
			PTK7A
			W5ND37
			CTNND1
			F7E610
			WBGENE00091000
			V1G50431
			G3QTH4
			ROR2
			RSPO3
			RSPO2
			RSPO1
			G3MX34
			RHO1
			EGFR
			LOC101168720
			EBD1
			JADE1
			IFT43
			A0A0G2K990
			F6RN59
			E02H4.6
			NLE1
			DAPPUDRAFT_232195
			BTK
			SDHAF2
			MKS1
			DLP
			GPC5
			HMP-2
			TRPM4
			GATA4
			LOC101155718
			GATA3
			SRC
			20197039
			DAPPUDRAFT_267913
			TCF7L1
			LOC100179640
			AXN
			NOTUM2
			K7EGZ8
			DOT1L
			20216002
			XENTR_V90027938MG
			TMEM198
			UMAG_03585
			A0A0G2KQU3
			JADE1
			LOC100183363
			F6YFA0
			SMAD3
			TMEM131L
			F7CCM1
			SFRP2
			8104
			ZBED2
			ZBED3
			LOC100177853
			LOC100125464
			H2M1P0
			H2XLM3
			H2LWH3
			LGS
			CTNNB1-LEF1_HUMAN
			ARNTL
			PORCN
			LRP6
			A0A1D5Q817
			LRP4
			LRP5
			F7FJJ9
			TMEM198B
			A0A0G2K3Y7
			ZNRF3
			20216644
			UBE2B
			V1G168924
			W4XK25
			BCL9L
			PPM1NB
			PPM1NA
			WNT-3A
			CTNNB1
			CTNNB2
			TNKS
			TLE2C
			W4ZJZ4
			TRIADDRAFT_55981
			20210514
			8028063
			F6ZYU2
			20214079
			F14B4.1
			FRAT1-GSK3B_HUMAN
			TLE3A
			TLE3B
			W4Z654
			URS0000527F89_9606
			CBG24998
			W4YYC2
			20213247
			DAPPUDRAFT_310287
			W5NF23
			PSMF1
			A0A1D5R5C1
			SHH
			WNT8
			W4ZAR4
			WNT8A
			TLE3
			TLE2
			TLE1
			TLE5
			TLE4
			SKD
			CSNK1D
			TCASGA2_TC004859
			CAPRIN2
			W4YCR7
			BRAFLDRAFT_76667
			20215920
			XENTR_V90025719MG
			F6WYD9
			BCL9
			A0A286YES4
			CAV1
			W5N1Z0
			LOC100619142
			MIR-8
			MGAT3
			G3BP1
			LOC100088859
			DKKL1
			CHICO
			W4YQD1
			1274593
			CSNK1D
			G3R378
			A0A1D5QU74
			GID8A
			TUM
			GID8B
			TLE4Z1
			LOC100181432
			SCYL2
			WNT8A
			WNT8B
			TMEM198
			DCO
			W5MPE9
			WNT7A
			RNF146
			DSH-2
			DSH-1
			PFDN5
			W4XX34
			KLP64D
			CSNK1G2
			CSNK1G3
			CSNK1G1
			LOC101161767
			DIXDC1
			Y43F8B.2
			A0A0G2KQK9
			1630
			H2XMP1
			LATS2
			LATS1
			A0A286ZUL5
			PPM1B
			PPM1A
			PPM1N
			W4XP10
			W4Y9U2
			G3QDI5
			CSNK1G2B
			MAPK8IP1
			MAPK8IP2
			BMP2
			BRAFLDRAFT_269437
			W4Y1M2
			WNT8C
			W4Z465
			TLE3
			TLE2
			TLE1
			TLE6
			TLE5
			TLE4
			DAPPUDRAFT_269232
			WINCR1
			F7ENX1
			TLE2B
			NIPBLB
			ANKRD6
			TLE2A
			LMX1A
			E7F9P0
			GLI3
			GLI1
			HPO
			ROC1A
			F7FDT9
			20217764
			20213483
			A0A1D5PPK2
			GPC2
			GPC3
			GPC5
			D3Z9D1
			J9P2J2
			XENTR_V900257841MG
			URS0000355E82_9606
			BRAFLDRAFT_107521
			JRK
			TDGF1
			A0A3Q2U6K2
			FOLR1
			WNT11
			BRAFLDRAFT_153994
