# Supplementary material for: Burden of rare deleterious variants in WNT signaling genes among 511 myelomeningocele patients
Source: PLoS One. 2020 Sep 24;15(9):e0239083. doi: 10.1371/journal.pone.0239083 (PMC7514064; doi:10.1371/journal.pone.0239083)
Supplement: S2 Table — (XLS) [file pone.0239083.s003.xls]

## Sheet: S2_Hispanic gene-based mutation
#gene = HUGO gene symbol taken from UCSC table browser
#case_Var_count = number of qualifying variants (where variant is a specific location and its base change) in the Mexican-American myelomeningocele case population
#case_Alt = number of Mexican-American myelomeningocele case subjects with a qualifying variant in this gene
#case_Oth = number of Mexican-American myelomeningocele case subjects without a qualifying variant in this gene
#ctrl_Var_count = number of qualifying variants (where variant is a specific location and its base change) in the gnomAD AMR exome control population
#ctrl_Alt = estimated number of gnomAD AMR exome control subjects with a qualifying variant in this gene
#ctrl_Oth = estimated number of gnomAD AMR exome control case subjects without a qualifying variant in this gene
#pVal = P value generated by Fisher's exact test using case_Alt, case_Oth, ctrl_Alt, ctrl_Oth as input values
#Odds_Ratio = odds ratio generated using case_Alt, case_Oth, ctrl_Alt, ctrl_Oth as input values
#Confidence_Interval = 95% confidence interval for the odds ratio generated by using case_Alt, case_Oth, ctrl_Alt, ctrl_Oth as input values
#CI_range = range of the 95% confidence interval generated by using case_Alt, case_Oth, ctrl_Alt, ctrl_Oth as input values
#Transcript_LEN = length of this gene's transcript, taken from UCSC table browser
#GC_percent = GC content percentage of this gene's transcript, obtained from BioMart (Damian Smedley et al., The BioMart community portal: an innovative alternative to large, centralized data repositories, Nucleic Acids Research, Volume 43, Issue W1, 1 July 2015, Pages W589–W598, https://doi.org/10.1093/nar/gkv350)
#pLI_score = probablility of loss-of-function intolerance score
#NT_expression = "detected" means differentially expressed in the human neural tube during human Carnegie stage 12 and/or 13, and "not detected" means not differentially expressed at those stages
#gene	case_Var_count	case_Alt	case_Oth	ctrl_Var_count	ctrl_Alt	ctrl_Oth	pVal	Odds_Ratio	Confidence_Interval	CI_range	Transcript_LEN	GC_percent	pLI_score	NT_expression	DEV-STAGE_INFO	Bonferroni
PORCN	3	3	251	25	11	8545	0.00681052	9.27771	2.2014-34.5449	32.3435	2018 bp	0.5168	0.992281	detected	CAud12<13 2x	0.000289017
CDH2	8	8	246	85	102	8454	0.0139771	2.69473	1.1927-5.5367	4.344	4335 bp	0.3722	0.943	not detected	.
PRICKLE2	4	6	248	70	65	8491	0.0162451	3.15966	1.32-7.4135	6.0935	8322 bp	0.5016	0.994494	not detected	.
CPE	7	8	246	40	106	8450	0.0170321	2.59198	1.149-5.3112	4.1622	2648 bp	0.3823	0.996243	detected	CAud12=13 2x
FUZ	4	8	246	29	115	8441	0.0256152	2.38661	1.0613-4.8648	3.8035	1746 bp	0.5229	0.007826	not detected	.
PTPRU	9	11	243	159	187	8369	0.0309323	2.02568	1.0226-3.7543	2.7317	5622 bp	0.5158	0.997494	not detected	.
PSMD3	3	6	248	54	78	8478	0.0339557	2.62919	1.1043-6.0616	4.9573	2187 bp	0.4975	0.99859	not detected	.
TNRC6B	8	12	242	149	218	8338	0.0428878	1.89642	1.0375-3.4681	2.4306	18280 bp	0.4215	1	detected	CAud12<13 2x
PPP2R1A	3	3	251	33	25	8531	0.0456435	4.07729	1.039-13.6048	12.5658	2509 bp	0.4838	0.998894	not detected	.
FERMT2	5	6	248	67	85	8471	0.0472787	2.4107	1.0147-5.5187	4.504	3356 bp	0.393	0.9996	not detected	.
VANGL1	9	11	243	93	195	8361	0.0523106	1.94074	0.9795-3.5906	2.6111	8691 bp	0.4532	0.792237	not detected	.
CTHRC1	2	3	251	23	27	8529	0.0542625	3.77477	0.966-12.3712	11.4052	1279 bp	0.3994	0.00659785	not detected	.
AP2S1	1	1	253	2	1	8555	0.0568337	33.7826	0.875-1301.7164	1300.84	989 bp	0.5287	0.90498	detected	CAud12<13 2x
CSNK1D	2	2	252	22	12	8544	0.0599869	5.64744	0.9002-25.4922	24.592	3769 bp	0.5531	0.987672	not detected	.
MYH6	11	13	241	124	261	8295	0.06637	1.71422	0.9171-3.0208	2.1037	5941 bp	0.5335	8.07e-16	not detected	.
CTNND1	6	14	240	116	286	8270	0.0755927	1.68664	0.9653-2.9537	1.9884	6350 bp	0.4281	0.997085	detected	CAud12<13 2x
HHEX	1	2	252	9	14	8542	0.0762038	4.84068	0.7824-20.3441	19.5617	1759 bp	0.4638	0.191287	not detected	.
WNT16	4	6	248	47	97	8459	0.0767634	2.10955	0.8907-4.7828	3.8921	3114 bp	0.3861	0.000793504	not detected	.
CYLD	2	3	251	50	33	8523	0.0843035	3.0862	0.7978-9.7292	8.9314	8713 bp	0.3642	0.99723	not detected	.
TSKU	5	5	249	33	77	8479	0.0875373	2.21093	0.8423-5.3425	4.5002	3564 bp	0.5535	0.724311	not detected	.
MKS1	6	7	247	75	115	8441	0.0899501	2.08003	0.9477-4.5069	3.5592	2398 bp	0.4746	1.1e-09	not detected	.
TNRC6A	13	18	236	193	397	8159	0.0953716	1.56738	0.9448-2.547	1.6022	8423 bp	0.4259	1	detected	CAud12<13 2x
PSMD1	7	7	247	63	119	8437	0.0960547	2.00907	0.916-4.3444	3.4284	3326 bp	0.3787	0.999997	detected	CAud12<13 2x
RNF146	4	4	250	30	57	8499	0.0986161	2.3853	0.7841-6.3296	5.5455	2652 bp	0.3649	0.39221	not detected	.
PYGO1	4	5	249	52	81	8475	0.102142	2.10073	0.8013-5.0565	4.2552	8399 bp	0.3931	0.946137	not detected	.
AGO2	2	2	252	28	17	8539	0.102711	3.98529	0.654-15.6587	15.0047	3500 bp	0.5118	0.999975	not detected	.
PSME3	1	1	253	8	3	8553	0.110449	11.2569	0.4346-102.4517	102.017	3764 bp	0.4604	0.98213	detected	CAud12<13 2x
DKK4	3	3	251	18	39	8517	0.119898	2.60972	0.6793-8.0184	7.3391	818 bp	0.4518	0.0856486	not detected	.
MERTK	9	14	240	94	312	8244	0.12681	1.54123	0.8825-2.6921	1.8096	3626 bp	0.4365	6.86e-07	detected	Caud12only
PSMA4	2	2	252	19	20	8536	0.131296	3.38642	0.5617-14.1213	13.5596	1277 bp	0.4232	0.539302	not detected	.
PSME4	8	12	242	158	254	8302	0.131365	1.62062	0.8891-2.9475	2.0584	7099 bp	0.3798	1	detected	CAud12<13 2x
AMER3	3	3	251	51	42	8514	0.139452	2.42246	0.6323-7.3704	6.7381	6252 bp	0.5557	0.00194597	not detected	.
AGO4	3	3	251	46	43	8513	0.146196	2.36589	0.6181-7.177	6.5589	7061 bp	0.4153	0.993238	not detected	.
COL1A1	6	8	246	108	161	8395	0.156763	1.69557	0.762-3.5147	2.7527	5927 bp	0.5847	1	detected	CAud12<13 2x
WNT8A	3	3	251	30	45	8511	0.159994	2.26038	0.5914-7.2867	6.6953	1814 bp	0.4797	0.839227	not detected	.
PSMB4	2	2	252	31	23	8533	0.161424	2.9438	0.4922-11.8407	11.3485	925 bp	0.4927	0.699498	not detected	.
AXL	8	10	244	102	219	8337	0.161806	1.56007	0.8003-2.9879	2.1876	4742 bp	0.5086	0.967013	not detected	.
STK4	2	6	248	54	114	8442	0.161923	1.79141	0.7588-4.0209	3.2621	6360 bp	0.4507	0.900726	detected	CAud12<13 2x
MAPK14	1	3	251	13	46	8510	0.167037	2.2109	0.5789-7.1071	6.5282	4353 bp	0.3988	0.995533	not detected	.
TMEM88	1	3	251	16	46	8510	0.167037	2.2109	0.5789-7.1071	6.5282	874 bp	0.6309	0.740721	not detected	.
TLE6	1	2	252	25	24	8532	0.171729	2.82085	0.4727-11.2369	10.7642	2008 bp	0.5416	0.00292041	not detected	.
ARRB2	1	2	252	30	24	8532	0.171729	2.82085	0.4727-11.2369	10.7642	1982 bp	0.5676	0.647845	detected	CAud12=13 2x
DIXDC1	5	6	248	46	119	8437	0.177303	1.71516	0.7271-3.8405	3.1134	5960 bp	0.433	4e-05	detected	CAud12<13 2x
RAPGEF1	5	6	248	66	120	8436	0.180594	1.70067	0.721-3.8063	3.0853	6174 bp	0.4849	0.999931	detected	CAud12<13 2x
CLTC	2	2	252	65	25	8531	0.182138	2.70763	0.4547-10.692	10.2373	8587 bp	0.3854	1	detected	CAud12<13 2x
SNX3	1	1	253	12	6	8550	0.185233	5.62914	0.2476-41.8278	41.5802	1760 bp	0.4116	0.440864	detected	CAud12<13 2x
CTNND2	5	5	249	106	85	8471	0.188779	2.00096	0.7641-4.7993	4.0352	5481 bp	0.3943	1	not detected	.
ROR1	5	9	245	90	199	8357	0.204348	1.54256	0.7538-3.0082	2.2544	5856 bp	0.4097	0.834407	not detected	.
VPS26A	1	2	252	19	29	8527	0.224544	2.33326	0.3945-8.9567	8.5622	4362 bp	0.3968	0.877761	not detected	.
FGF10	1	1	253	15	8	8548	0.231576	4.22191	0.1924-27.0958	26.9034	1894 bp	0.3681	0.844805	not detected	.
OPRM1	7	10	244	57	230	8326	0.235586	1.48351	0.7619-2.8364	2.0745	15844 bp	0.3881	2.36e-05	not detected	.
HBP1	4	5	249	35	104	8452	0.246431	1.63179	0.6257-4.0438	3.4181	2829 bp	0.3795	0.654402	detected	CAud12<13 2x
ESR1	2	3	251	48	57	8499	0.249323	1.78198	0.4696-5.5901	5.1205	6466 bp	0.3966	0.978238	not detected	.
RBPJ	1	1	253	19	9	8547	0.253753	3.75289	0.1731-25.778	25.6049	5993 bp	0.4079	0.999827	not detected	.
ITGA3	5	14	240	102	344	8212	0.255266	1.39247	0.7978-2.4258	1.628	5035 bp	0.5264	0.00361385	not detected	.
PSMB7	2	2	252	29	32	8524	0.256807	2.11381	0.3589-7.9854	7.6265	1015 bp	0.428	0.9268	not detected	.
RNF220	3	3	251	67	58	8498	0.257119	1.75105	0.4617-5.4836	5.0219	3138 bp	0.4721	0.998297	not detected	.
IGFBP4	1	1	253	11	10	8546	0.275292	3.37699	0.1573-23.2288	23.0715	2236 bp	0.53	0.208706	not detected	.
MBD2	1	1	253	29	10	8546	0.275292	3.37699	0.1573-23.2288	23.0715	5188 bp	0.3924	0.984414	not detected	.
FZD5	1	1	253	27	10	8546	0.275292	3.37699	0.1573-23.2288	23.0715	6564 bp	0.5014	0.886097	not detected	.
ILK	4	6	248	65	124	8432	0.279348	1.64503	0.6978-3.6754	2.9776	2084 bp	0.4978	0.0934021	not detected	.
RARG	2	2	252	24	35	8521	0.289142	1.93201	0.3291-7.8126	7.4835	2967 bp	0.5633	0.953541	not detected	.
MITF	4	4	250	43	75	8481	0.291386	1.80906	0.5991-4.9446	4.3455	4815 bp	0.3857	0.999136	not detected	.
PSMA7	1	1	253	14	11	8545	0.296212	3.06971	0.1441-20.1009	19.9568	1032 bp	0.5228	0.955225	not detected	.
PSMC2	1	1	253	18	11	8545	0.296212	3.06971	0.1441-20.1009	19.9568	2831 bp	0.3899	0.998447	detected	CAud12<13 2x
WNT2	3	6	248	39	133	8423	0.298612	1.53208	0.6507-3.4111	2.7604	2907 bp	0.4221	0.53619	not detected	.
PPP3CB	1	1	253	23	12	8544	0.316531	2.81366	0.133-17.7357	17.6027	3527 bp	0.4423	0.999353	not detected	.
CSNK1E	1	1	253	23	12	8544	0.316531	2.81366	0.133-17.7357	17.6027	2792 bp	0.5579	0.989916	detected	CAud12<13 2x
PSMA1	1	1	253	9	12	8544	0.316531	2.81366	0.133-17.7357	17.6027	1471 bp	0.4021	0.923136	not detected	.
WNT5A	1	1	253	21	12	8544	0.316531	2.81366	0.133-17.7357	17.6027	6177 bp	0.6639	0.966465	detected	CAud12<13 2x
EGFR	3	6	248	106	143	8413	0.32762	1.42327	0.6051-3.1582	2.5531	6353 bp	0.5041	0.998377	detected	Caud12only
PLCB3	3	4	250	69	86	8470	0.331952	1.57569	0.5233-4.2621	3.7388	5728 bp	0.6032	0.998741	not detected	.
GRB10	2	2	252	45	39	8517	0.331963	1.73307	0.2963-6.8968	6.6005	5032 bp	0.4552	0.546775	detected	CAud12>13 2x
PSMC4	1	1	253	22	13	8543	0.336265	2.59699	0.1235-15.8791	15.7556	1914 bp	0.5025	0.481352	detected	CAud12<13 2x
GNAO1	2	2	252	25	40	8516	0.342566	1.68955	0.2891-6.7004	6.4113	6211 bp	0.4948	0.977597	detected	CAud12<13 2x
DACT1	4	4	250	61	89	8467	0.345199	1.52204	0.5059-4.1072	3.6013	3862 bp	0.4552	0.750415	not detected	.
PSMB11	6	7	247	56	165	8391	0.35002	1.44113	0.6605-3.0658	2.4053	1894 bp	0.581	0.0899362	not detected	.
WWOX	5	14	240	97	373	8183	0.350871	1.27969	0.7334-2.2249	1.4915	2482 bp	0.4802	5.97e-08	not detected	.
GSK3A	1	1	253	18	14	8542	0.355431	2.41122	0.1152-14.4465	14.3313	2179 bp	0.5329	0.995591	detected	CAud12<13 2x
TGFB1I1	1	1	253	31	14	8542	0.355431	2.41122	0.1152-14.4465	14.3313	1804 bp	0.6005	0.1988	not detected	.
EGF	5	4	250	61	94	8462	0.368835	1.44025	0.4792-3.8725	3.3933	5700 bp	0.3915	5.54e-12	not detected	.
LRP6	8	15	239	161	407	8149	0.370828	1.25658	0.7066-2.1265	1.4199	10085 bp	0.3853	0.999732	detected	CAud12<13 2x
ARL6	1	1	253	15	15	8541	0.374047	2.25039	0.108-15.0625	14.9545	4907 bp	0.3436	0.09031	not detected	.
PDE6G	1	1	253	14	15	8541	0.374047	2.25039	0.108-15.0625	14.9545	1023 bp	0.5506	0.0126424	not detected	.
TSPAN12	2	2	252	30	44	8512	0.384388	1.53523	0.2635-6.0153	5.7518	2564 bp	0.3717	0.479628	not detected	.
WLS	5	5	249	64	111	8445	0.390351	1.52762	0.5865-3.7707	3.1842	2796 bp	0.4157	0.203246	not detected	.
ATP6V1C2	4	5	249	51	111	8445	0.390351	1.52762	0.5865-3.7707	3.1842	3240 bp	0.4993	5.79e-06	not detected	.
PSMB3	1	1	253	10	16	8540	0.392126	2.10941	0.1016-13.8108	13.7092	796 bp	0.4905	0.653952	detected	CAud12<13 2x
PARD6A	1	1	253	35	16	8540	0.392126	2.10941	0.1016-13.8108	13.7092	1263 bp	0.6323	0.819359	not detected	.
CBFB	1	1	253	12	16	8540	0.392126	2.10941	0.1016-13.8108	13.7092	3136 bp	0.4045	0.874062	not detected	.
CELA1	2	2	252	25	45	8511	0.39467	1.50095	0.2577-5.8653	5.6076	952 bp	0.469	0.376661	not detected	.
NPHP3	8	12	242	127	321	8235	0.402047	1.27207	0.699-2.2978	1.5988	7788 bp	0.3902	1.49e-07	detected	CAud12=13 2x
CSNK1A1L	3	5	249	29	117	8439	0.404239	1.44826	0.5565-3.5642	3.0077	2405 bp	0.4464	0.000259363	not detected	.
LGR4	4	12	242	77	324	8232	0.40548	1.25983	0.6923-2.2751	1.5828	5235 bp	0.3908	0.996934	not detected	.
AP2A2	3	5	249	61	119	8437	0.40959	1.42359	0.5472-3.5002	2.953	4656 bp	0.5371	0.999794	detected	CAud12<13 2x
PSMB5	1	1	253	27	17	8539	0.409686	1.98514	0.0959-12.7538	12.6579	1379 bp	0.4664	0.719846	not detected	.
DAPK3	1	1	253	38	17	8539	0.409686	1.98514	0.0959-12.7538	12.6579	2310 bp	0.5844	0.195953	not detected	.
ZEB2	5	5	249	75	120	8436	0.412389	1.41156	0.5426-3.469	2.9264	9243 bp	0.43	0.999566	not detected	.
AGO1	1	1	253	31	18	8538	0.42674	1.87471	0.0909-11.849	11.7581	7493 bp	0.4484	0.999998	not detected	.
SULF2	8	9	245	93	230	8326	0.428032	1.32975	0.6505-2.5802	1.9297	4238 bp	0.5048	0.983572	detected	CAud12<13 2x
SMURF1	2	3	251	54	60	8496	0.430095	1.69229	0.4466-5.2823	4.8357	5763 bp	0.4272	0.997929	not detected	.
SMAD3	1	1	253	21	19	8537	0.443303	1.7758	0.0863-11.0652	10.9789	6235 bp	0.4834	0.805171	not detected	.
DKK2	1	1	253	31	19	8537	0.443303	1.7758	0.0863-11.0652	10.9789	3637 bp	0.3605	0.828379	not detected	.
PROP1	1	1	253	16	19	8537	0.443303	1.7758	0.0863-11.0652	10.9789	1464 bp	0.5455	0.262549	not detected	.
MDFI	3	3	251	16	64	8492	0.444239	1.58578	0.4191-4.9208	4.5017	1754 bp	0.5813	0.129782	not detected	.
RSPO3	1	3	251	16	65	8491	0.44812	1.5612	0.4128-4.838	4.4252	4583 bp	0.3608	0.133732	not detected	.
TBXT	3	3	251	35	66	8490	0.452123	1.53737	0.4066-4.7579	4.3513	.	0.5151	.	not detected	.
GATA3	1	1	253	28	20	8536	0.45939	1.68682	0.0822-10.3795	10.2973	3070 bp	0.6072	0.84858	not detected	.
DKK1	2	3	251	31	73	8483	0.483045	1.38883	0.3682-4.2634	3.8952	1805 bp	0.4326	0.265849	detected	CAud12=13 2x
SOX7	1	1	253	18	22	8534	0.490187	1.53312	0.075-9.2365	9.1615	3278 bp	0.522	0.1201	not detected	.
LDB1	1	1	253	28	23	8533	0.504924	1.4663	0.0719-8.7549	8.683	3200 bp	0.5559	0.817407	not detected	.
PSME2	1	3	251	13	78	8478	0.50746	1.29907	0.3448-3.9685	3.6237	829 bp	0.5229	0.0735454	detected	CAud12<13 2x
AMOTL1	4	7	247	88	196	8360	0.527052	1.20876	0.5552-2.5545	1.9993	8999 bp	0.4179	0.46069	detected	CAud12<13 2x
PSMB10	1	1	253	30	25	8531	0.533136	1.34872	0.0663-7.9287	7.8624	1006 bp	0.6137	0.000695754	not detected	.
RNF43	3	4	250	63	97	8459	0.539142	1.39522	0.4645-3.744	3.2795	5746 bp	0.4309	0.170575	not detected	.
TMEM131L	8	14	240	128	399	8157	0.544671	1.19252	0.6837-2.0701	1.3864	.	0.4178	.	not detected	.
HDAC1	1	1	253	25	26	8530	0.546636	1.2967	0.0639-7.5716	7.5077	2091 bp	0.4679	0.87891	not detected	.
WNK1	12	15	239	208	436	8120	0.561708	1.16884	0.658-1.9752	1.3172	11232 bp	0.3872	1	detected	CAud12<13 2x
PSMD2	2	4	250	71	108	8448	0.566473	1.25152	0.4174-3.3374	2.92	3060 bp	0.49	0.99999	detected	CAud12<13 2x
CCAR2	4	4	250	88	109	8447	0.569386	1.23989	0.4136-3.3047	2.8911	3992 bp	0.5083	0.975885	not detected	.
PSMB2	1	1	253	20	28	8528	0.572481	1.20381	0.0594-6.9461	6.8867	4744 bp	0.411	0.963218	not detected	.
TLE1	1	1	253	55	28	8528	0.572481	1.20381	0.0594-6.9461	6.8867	4153 bp	0.4343	0.894141	not detected	.
IGFBP1	1	1	253	10	29	8527	0.584847	1.16217	0.0575-6.6707	6.6132	1650 bp	0.4883	0.00866284	not detected	.
PIAS4	1	1	253	37	29	8527	0.584847	1.16217	0.0575-6.6707	6.6132	3207 bp	0.5938	0.991004	detected	CAud12<13 2x
WNT11	1	1	253	17	29	8527	0.584847	1.16217	0.0575-6.6707	6.6132	1927 bp	0.5784	0.095593	not detected	.
SNAI2	1	1	253	15	29	8527	0.584847	1.16217	0.0575-6.6707	6.6132	2112 bp	0.4058	0.857472	not detected	.
LATS1	5	10	244	86	282	8274	0.590659	1.20245	0.6199-2.2845	1.6646	7517 bp	0.4122	0.999761	detected	CAud12<13 2x
PRKAA2	1	1	253	41	30	8526	0.596857	1.1233	0.0556-6.4162	6.3606	9352 bp	0.3659	0.00109716	not detected	.
PSMF1	5	5	249	44	135	8421	0.604587	1.25253	0.4824-3.0598	2.5774	8184 bp	0.4544	0.000629702	not detected	.
CTR9	3	5	249	76	137	8419	0.607906	1.23395	0.4753-3.0124	2.5371	4598 bp	0.411	0.999997	not detected	.
WNT4	1	1	253	31	31	8525	0.608521	1.08693	0.0538-6.8277	6.7739	3905 bp	0.577	0.79507	not detected	.
WNT5B	1	1	253	26	31	8525	0.608521	1.08693	0.0538-6.8277	6.7739	2223 bp	0.4753	0.797511	not detected	.
TBL1X	1	1	253	19	31	8525	0.608521	1.08693	0.0538-6.8277	6.7739	5715 bp	0.4526	0.997304	detected	CAud12=13 2x
SENP2	1	1	253	40	32	8524	0.619849	1.05289	0.0522-6.5809	6.5287	3198 bp	0.4286	0.994864	detected	CAud12<13 2x
GREM1	1	1	253	13	32	8524	0.619849	1.05289	0.0522-6.5809	6.5287	4138 bp	0.4148	0.707039	detected	Caud12only
LATS2	4	5	249	73	144	8412	0.621266	1.173	0.4521-2.8571	2.405	5543 bp	0.4567	0.941385	detected	CAud12<13 2x
SMURF2	1	6	248	32	166	8390	0.640601	1.22276	0.5209-2.8046	2.2837	3866 bp	0.394	0.999998	detected	CAud12<13 2x
FZD4	3	6	248	51	174	8382	0.650382	1.16544	0.4968-2.668	2.1712	7394 bp	0.4543	0.908276	not detected	.
GRK6	2	2	252	33	49	8507	0.65893	1.3778	0.2371-5.3332	5.0961	2952 bp	0.5465	0.422098	not detected	.
KREMEN1	1	6	248	57	182	8374	0.662872	1.11315	0.4748-2.5439	2.0691	6138 bp	0.4549	0.285878	not detected	.
BCL9L	8	14	240	105	433	8123	0.665082	1.09429	0.6276-1.8964	1.2688	7740 bp	0.5925	0.999136	detected	CAud12<13 2x
PSMD9	3	7	247	27	204	8352	0.674189	1.16025	0.5332-2.4487	1.9155	2352 bp	0.4748	2.36e-05	not detected	.
TMEM198	1	2	252	30	54	8502	0.676555	1.24952	0.2156-4.7898	4.5742	2409 bp	0.5618	0.0450656	not detected	.
LRP5	6	7	247	222	213	8343	0.684246	1.11004	0.5104-2.3394	1.829	5181 bp	0.5462	0.9984	not detected	.
DDIT3	1	2	252	23	57	8499	0.687931	1.18335	0.2044-4.5136	4.3092	1178 bp	0.5155	0.489467	not detected	.
ADGRA2	7	17	237	83	523	8033	0.689724	1.1017	0.6399-1.8145	1.1746	6034 bp	0.5525	.	not detected	.
RNF213	12	17	237	327	533	8023	0.694124	1.07967	0.6272-1.7776	1.1504	21062 bp	0.4993	1.89e-24	not detected	.
BTRC	2	2	252	51	62	8494	0.707679	1.08728	0.1882-4.1177	3.9295	6164 bp	0.3896	0.982281	detected	CAud12<13 2x
PSMD6	2	2	252	27	63	8493	0.7117	1.06988	0.1852-4.0467	3.8615	2551 bp	0.3912	0.942799	not detected	.
SCYL2	1	2	252	51	65	8491	0.719776	1.03676	0.1796-3.9117	3.7321	5791 bp	0.3797	0.960623	not detected	.
WIF1	2	2	252	34	66	8490	0.723824	1.02093	0.1769-3.8475	3.6706	2240 bp	0.3831	1.23e-05	not detected	.
JRK	2	2	252	27	66	8490	0.723824	1.02093	0.1769-3.8475	3.6706	9127 bp	0.5658	.	not detected	.
TIAM1	13	22	232	195	702	7854	0.729092	1.06095	0.6605-1.6611	1.0006	7198 bp	0.4386	0.999982	detected	CAud12=13 2x
APC2	3	3	251	39	81	8475	0.735887	1.25052	0.3322-3.8102	3.478	10151 bp	0.635	0.999937	detected	CAud12<13 2x
TLE4	1	3	251	56	85	8471	0.74206	1.19111	0.3167-3.6177	3.301	5211 bp	0.3928	0.999761	not detected	.
KDM6A	3	3	251	58	86	8470	0.743754	1.17713	0.313-3.5726	3.2596	5940 bp	0.3854	0.999947	not detected	.
HNF1B	3	3	251	41	90	8466	0.751051	1.12429	0.2992-3.4026	3.1034	2809 bp	0.4811	0.998617	not detected	.
SLC9A3R1	3	4	250	30	115	8441	0.778351	1.17438	0.392-3.1213	2.7293	2016 bp	0.562	3.92e-05	detected	CAud12=13 2x
FGFR2	4	4	250	57	120	8436	0.783187	1.12478	0.3757-2.9831	2.6074	4643 bp	0.4541	0.999227	detected	CAud12<13 2x
SULF1	4	4	250	84	124	8432	0.787756	1.08797	0.3636-2.8809	2.5173	5716 bp	0.4034	0.981013	detected	Caud12only
TLR2	1	4	250	42	129	8427	0.794207	1.04522	0.3495-2.7625	2.413	3834 bp	0.3889	5.69e-05	not detected	.
TNKS2	3	4	250	92	130	8426	0.795584	1.03706	0.3468-2.74	2.3932	6274 bp	0.3844	0.937268	not detected	.
LRRK2	10	19	235	225	604	7952	0.803291	1.06447	0.6458-1.7185	1.0727	9225 bp	0.3524	1.39e-12	not detected	.
CALCOCO1	4	5	249	76	151	8405	0.806383	1.1177	0.4311-2.7168	2.2857	3046 bp	0.492	0.29245	not detected	.
RSPO4	2	6	248	33	194	8362	0.830299	1.04283	0.4451-2.3776	1.9325	2710 bp	0.5085	0.0120976	not detected	.
TNRC6C	4	7	247	141	220	8336	0.839255	1.07379	0.4939-2.2608	1.7669	9771 bp	0.5298	0.999998	detected	CAud12<13 2x
BCL9	5	11	243	171	364	8192	0.87488	1.01877	0.5133-1.8998	1.3865	6192 bp	0.4209	0.982	detected	CAud12<13 2x
LRP5L	6	6	248	46	202	8354	1	1.00056	0.4273-2.2781	1.8508	3605 bp	0.5466	2.1e-11	not detected	.
PTPRO	8	7	247	133	235	8321	1	1.00348	0.4618-2.1085	1.6467	6379 bp	0.375	0.706574	detected	Caud12only
WNK2	5	7	247	67	235	8321	1	1.00348	0.4618-2.1085	1.6467	8240 bp	0.5237	0.945754	detected	CAud12<13 2x
USP47	4	8	246	130	269	8287	1	1.00184	0.4552-2.0388	1.5836	8041 bp	0.3532	0.999999	detected	CAud12<13 2x
CCDC88C	13	16	238	198	538	8018	1	1.00191	0.5951-1.6842	1.0891	7543 bp	0.5125	4.18e-05	not detected	.
ZNRF3	4	3	251	59	101	8455	1	1.00056	0.2668-3.0084	2.7416	6677 bp	0.483	0.991872	detected	CAud12<13 2x
