# Supplementary material for: Burden of rare deleterious variants in WNT signaling genes among 511 myelomeningocele patients
Source: PLoS One. 2020 Sep 24;15(9):e0239083. doi: 10.1371/journal.pone.0239083 (PMC7514064; doi:10.1371/journal.pone.0239083)
Supplement: S3 Table — (XLS) [file pone.0239083.s004.xls]

## Sheet: S3_Caucasian gene-based mutatio
#gene = HUGO gene symbol taken from UCSC table browser
#case_Var_count = number of qualifying variants (where variant is a specific location and its base change) in the European-American myelomeningocele case population
#case_Alt = number of European-American myelomeningocele case subjects with a qualifying variant in this gene
#case_Oth = number of European-American myelomeningocele case subjects without a qualifying variant in this gene
#ctrl_Var_count = number of qualifying variants (where variant is a specific location and its base change) in the gnomAD NFE exome control population
#ctrl_Alt = estimated number of gnomAD NFE exome control subjects with a qualifying variant in this gene
#ctrl_Oth = estimated number of gnomAD NFE exome control case subjects without a qualifying variant in this gene
#pVal = P value generated by Fisher's exact test using case_Alt, case_Oth, ctrl_Alt, ctrl_Oth as input values
#Odds_Ratio = odds ratio generated using case_Alt, case_Oth, ctrl_Alt, ctrl_Oth as input values
#Confidence_Interval = 95% confidence interval for the odds ratio generated by using case_Alt, case_Oth, ctrl_Alt, ctrl_Oth as input values
#CI_range = range of the 95% confidence interval generated by using case_Alt, case_Oth, ctrl_Alt, ctrl_Oth as input values
#Transcript_LEN = length of this gene's transcript, taken from UCSC table browser
#GC_percent = GC content percentage of this gene's transcript, obtained from BioMart (Damian Smedley et al., The BioMart community portal: an innovative alternative to large, centralized data repositories, Nucleic Acids Research, Volume 43, Issue W1, 1 July 2015, Pages W589–W598, https://doi.org/10.1093/nar/gkv350)
#pLI_score = probablility of loss-of-function intolerance score
#NT_expression = "detected" means differentially expressed in the human neural tube during human Carnegie stage 12 and/or 13, and "not detected" means not differentially expressed at those stages
#gene	case_Var_count	case_Alt	case_Oth	ctrl_Var_count	ctrl_Alt	ctrl_Oth	pVal	Odds_Ratio	Confidence_Interval	CI_range	Transcript_LEN	GC_percent	pLI_score	NT_expression	DEV-STAGE_INFO	Bonferroni
DDB1	8	8	249	67	156	21228	0.000788292	4.37133	1.964-9.0668	7.1028	4356 bp	0.4767	0.999999	detected	CAud12<13 2x	0.00026455
SDC1	4	5	252	14	76	21308	0.00279425	5.56173	2.1187-13.4449	11.3262	3293 bp	0.5756	0.644002	not detected	.
CSNK1G2	2	9	248	21	280	21104	0.00791104	2.73502	1.3399-5.4341	4.0942	2905 bp	0.6289	0.892752	not detected	.
SOSTDC1	2	3	254	19	55	21329	0.0316495	4.58	1.2059-14.4103	13.2044	1869 bp	0.3875	0.295669	not detected	.
PLCB1	6	10	247	86	412	20972	0.0361243	2.06083	1.0688-3.8776	2.8088	7207 bp	0.3819	0.994623	detected	CAud12=13 2x
DVL2	4	5	252	81	156	21228	0.0433991	2.69963	1.042-6.5486	5.5066	3016 bp	0.5514	0.0248721	detected	CAud12<13 2x
TLE3	2	6	251	46	211	21173	0.0454535	2.39843	1.0249-5.4489	4.424	5745 bp	0.5215	0.999783	not detected	.
PARD6A	4	3	254	35	67	21317	0.0506883	3.75751	0.9943-11.6065	10.6122	1263 bp	0.6323	0.819359	not detected	.
CSNK1G3	2	2	255	16	31	21353	0.0582961	5.40205	0.916-20.4962	19.5802	4640 bp	0.3448	0.999715	detected	CAud12<13 2x
CCND1	2	2	255	15	32	21352	0.0614678	5.23236	0.8884-19.7568	18.8684	4289 bp	0.5858	0.882142	not detected	.
CSNK2B	1	1	256	5	5	21379	0.0691791	16.693	0.7143-120.4624	119.748	1133 bp	0.5286	0.930647	not detected	.
PRDM15	5	14	243	103	699	20685	0.0744205	1.70484	0.9793-2.9286	1.9493	6723 bp	0.5121	0.338917	not detected	.
ZNRF3	3	8	249	59	350	21034	0.0781481	1.93076	0.881-3.9013	3.0203	6677 bp	0.483	0.991872	detected	CAud12<13 2x
HNF1B	4	5	252	41	187	21197	0.0793737	2.24894	0.8698-5.4185	4.5487	2809 bp	0.4811	0.998617	not detected	.
KREMEN2	1	1	256	4	6	21378	0.0802363	13.905	0.6118-103.3634	102.752	2057 bp	0.6736	0.74525	not detected	.
PRKAA2	3	3	254	41	82	21302	0.0805747	3.06792	0.8153-9.3346	8.5193	9352 bp	0.3659	0.00109716	not detected	.
SFRP5	1	8	249	25	364	21020	0.0882968	1.85531	0.847-3.7458	2.8988	1883 bp	0.5773	7.67e-05	not detected	.
OPRM1	4	17	240	57	929	20455	0.0887968	1.55957	0.9118-2.5458	1.634	15844 bp	0.3881	2.36e-05	not detected	.
PSME1	2	4	253	26	138	21246	0.089347	2.43405	0.8148-6.4098	5.595	1181 bp	0.574	0.0362325	not detected	.
RNF220	4	4	253	67	143	21241	0.0983159	2.34824	0.7865-6.1751	5.3886	3138 bp	0.4721	0.998297	not detected	.
SRC	2	2	255	26	43	21341	0.0997745	3.8921	0.6676-15.2838	14.6162	4113 bp	0.541	0.980687	not detected	.
SMURF2	2	2	255	32	44	21340	0.103525	3.80353	0.6528-14.8941	14.2413	3866 bp	0.394	0.999998	detected	CAud12<13 2x
DAAM1	5	7	250	93	309	21075	0.106103	1.90964	0.8812-3.9818	3.1006	5896 bp	0.3975	0.999991	detected	CAud12<13 2x
VPS29	1	1	256	9	9	21375	0.112629	9.27307	0.4277-63.7592	63.3315	1275 bp	0.4072	0.921355	not detected	.
TMEM88	3	7	250	16	319	21065	0.114651	1.84895	0.8534-3.8525	2.9991	874 bp	0.6309	0.740721	not detected	.
CSNK2A2	2	2	255	13	47	21337	0.115	3.55994	0.6122-13.8358	13.2236	1659 bp	0.4131	0.998362	detected	CAud12<13 2x
GSK3A	2	2	255	18	48	21336	0.118894	3.48587	0.5997-13.5157	12.916	2179 bp	0.5329	0.995591	detected	CAud12<13 2x
PSMA2	1	1	256	8	10	21374	0.123172	8.34663	0.3888-57.3914	57.0026	1466 bp	0.383	0.981527	detected	CAud12<13 2x
MARK1	4	4	253	53	156	21228	0.12348	2.15133	0.7212-5.638	4.9168	5322 bp	0.371	0.963059	not detected	.
PSEN1	2	2	255	29	50	21334	0.126779	3.34613	0.5763-12.9179	12.3416	6090 bp	0.4273	0.995825	detected	CAud12<13 2x
LRP5L	6	12	245	46	626	20758	0.132218	1.62409	0.8953-2.8941	1.9988	3605 bp	0.5466	2.1e-11	not detected	.
BAMBI	3	9	248	42	461	20923	0.132267	1.64702	0.8087-3.237	2.4283	1724 bp	0.4711	0.0103537	not detected	.
AMER3	3	3	254	51	106	21278	0.140218	2.37067	0.6327-7.106	6.4733	6252 bp	0.5557	0.00194597	not detected	.
COL1A1	6	10	247	108	513	20871	0.145619	1.64707	0.8563-3.0879	2.2316	5927 bp	0.5847	1	detected	CAud12<13 2x
GRB10	3	3	254	45	109	21275	0.148509	2.30516	0.6155-6.8998	6.2843	5032 bp	0.4552	0.546775	detected	CAud12>13 2x
TSC2	8	12	245	215	674	20710	0.153463	1.50494	0.8298-2.6793	1.8495	5734 bp	0.6006	1	detected	CAud12<13 2x
TSPAN12	3	3	254	30	111	21273	0.154123	2.26343	0.6045-6.7689	6.1644	2564 bp	0.3717	0.479628	not detected	.
RAPGEF1	4	6	251	66	279	21105	0.157412	1.8081	0.7746-4.0757	3.3011	6174 bp	0.4849	0.999931	detected	CAud12<13 2x
RYR2	12	13	244	363	726	20658	0.162309	1.51596	0.8234-2.6769	1.8535	16365 bp	0.3853	0.999999	detected	CAud12>13 2x
LRRK2	9	16	241	225	937	20447	0.165493	1.4487	0.8643-2.4147	1.5504	9225 bp	0.3524	1.39e-12	not detected	.
ANKRD6	5	8	249	70	411	20973	0.166683	1.63943	0.7495-3.3026	2.5531	5738 bp	0.4303	4.34e-06	detected	CAud12=13 2x
CLTC	3	3	254	65	116	21268	0.168439	2.16542	0.5786-6.4622	5.8836	8587 bp	0.3854	1	detected	CAud12<13 2x
SLC9A3R1	3	8	249	30	415	20969	0.17008	1.62332	0.7422-3.2696	2.5274	2016 bp	0.562	3.92e-05	detected	CAud12=13 2x
PYGO2	1	1	256	10	15	21369	0.174044	5.5644	0.267-37.2258	36.9588	3180 bp	0.5477	0.910512	not detected	.
PSMC3	1	1	256	14	15	21369	0.174044	5.5644	0.267-37.2258	36.9588	1580 bp	0.5493	0.965691	not detected	.
DKK2	2	2	255	31	62	21322	0.176271	2.69699	0.4668-10.2086	9.7418	3637 bp	0.3605	0.828379	not detected	.
TLR2	3	3	254	42	120	21264	0.180159	2.09281	0.5595-6.2361	5.6766	3834 bp	0.3889	5.69e-05	not detected	.
RACK1	1	1	256	13	16	21368	0.18386	5.21582	0.2513-34.1346	33.8833	1109 bp	0.5235	.	not detected	.
SIAH2	1	1	256	12	16	21368	0.18386	5.21582	0.2513-34.1346	33.8833	2620 bp	0.5664	0.347645	detected	CAud12=13 2x
TGFB1I1	2	2	255	31	64	21320	0.184798	2.61252	0.4525-9.8637	9.4112	1804 bp	0.6005	0.1988	not detected	.
CBY1	2	2	255	22	65	21319	0.189084	2.57222	0.4457-9.6999	9.2542	1271 bp	0.4717	0.125494	not detected	.
WWOX	6	11	246	97	627	20757	0.19267	1.48026	0.751-2.7317	1.9807	2482 bp	0.4802	5.97e-08	not detected	.
CTDNEP1	1	1	256	11	17	21367	0.19356	4.90869	0.2373-31.5245	31.2872	1780 bp	0.5253	0.963144	not detected	.
MERTK	6	9	248	94	473	20911	0.194022	1.60431	0.7878-3.1517	2.3639	3626 bp	0.4365	6.86e-07	detected	Caud12only
ISL1	2	2	255	21	67	21317	0.197696	2.49523	0.4326-9.3879	8.9553	2718 bp	0.4432	0.52928	detected	CAud12<13 2x
NDP	1	1	256	6	18	21366	0.203145	4.63538	0.2248-29.29	29.0652	2004 bp	0.4223	0.645147	detected	CAud12<13 2x
WIF1	2	2	255	34	69	21315	0.206354	2.42283	0.4202-9.0954	8.6752	2240 bp	0.3831	1.23e-05	not detected	.
TBXT	4	7	250	35	358	21026	0.212636	1.64443	0.7596-3.5373	2.7777	.	0.5151	.	not detected	.
FOXL1	2	2	255	11	71	21313	0.215052	2.35417	0.4086-8.8205	8.4119	3190 bp	0.5457	0.0612109	not detected	.
PPP1CA	1	1	256	18	20	21364	0.221975	4.17197	0.2033-25.6612	25.4579	1503 bp	0.6116	0.982827	not detected	.
ETV2	1	1	256	9	20	21364	0.221975	4.17197	0.2033-25.6612	25.4579	1495 bp	0.6489	0.0250409	not detected	.
WNK1	9	10	247	208	552	20832	0.230023	1.52784	0.7948-2.8613	2.0665	11232 bp	0.3872	1	detected	CAud12<13 2x
FGF8	1	1	256	16	21	21363	0.231224	3.97325	0.194-24.167	23.973	1036 bp	0.6026	0.913999	not detected	.
FZD3	2	2	255	49	77	21307	0.24132	2.17025	0.3772-8.087	7.7098	13787 bp	0.3628	0.165985	detected	CAud12<13 2x
STK11	2	2	255	27	79	21305	0.250114	2.11507	0.3677-7.8689	7.5012	3276 bp	0.5749	0.970261	not detected	.
WNT2B	2	2	255	44	80	21304	0.254514	2.08853	0.3632-7.7641	7.4009	2895 bp	0.4459	0.197205	not detected	.
LZTS2	2	2	255	31	82	21302	0.26332	2.03732	0.3544-7.5628	7.2084	2889 bp	0.6049	0.795501	detected	CAud12<13 2x
UBR5	6	8	249	168	455	20929	0.272053	1.47778	0.6763-2.972	2.2957	10884 bp	0.4011	1	not detected	.
WNT11	1	1	256	17	26	21358	0.275849	3.20847	0.158-18.727	18.569	1927 bp	0.5784	0.095593	not detected	.
FUZ	2	2	255	29	85	21299	0.276529	1.96522	0.3421-7.2795	6.9374	1746 bp	0.5229	0.007826	not detected	.
LGR5	10	19	238	100	1251	20133	0.284644	1.28476	0.7771-2.0543	1.2772	4611 bp	0.3857	0.000112977	not detected	.
CPE	6	8	249	40	473	20911	0.28722	1.42033	0.6502-2.8547	2.2045	2648 bp	0.3823	0.996243	detected	CAud12=13 2x
MLLT3	2	2	255	37	88	21296	0.289724	1.89798	0.3305-7.0167	6.6862	6772 bp	0.3712	0.992696	not detected	.
CCNE1	2	4	253	23	184	21200	0.29029	1.82164	0.6117-4.7469	4.1352	1956 bp	0.4746	0.533654	not detected	.
GSKIP	1	1	256	12	28	21356	0.292968	2.97903	0.1471-17.1825	17.0354	2659 bp	0.3894	0.712476	not detected	.
APCDD1	5	6	251	68	328	21056	0.298447	1.53448	0.6581-3.4464	2.7883	2562 bp	0.462	0.00240294	detected	Caud12only
RARG	2	2	255	24	91	21293	0.302891	1.83521	0.3198-6.7721	6.4523	2967 bp	0.5633	0.953541	not detected	.
KANK1	15	21	236	244	1427	19957	0.315582	1.24444	0.785-1.9594	1.1744	5688 bp	0.4203	6.88e-13	not detected	.
TBX18	2	2	255	42	95	21289	0.320377	1.75754	0.3064-6.4713	6.1649	6068 bp	0.3867	0.995693	not detected	.
PSME4	7	13	244	158	826	20558	0.325993	1.32601	0.7209-2.3381	1.6172	7099 bp	0.3798	1	detected	CAud12<13 2x
PIN1	1	2	255	7	97	21287	0.329082	1.72114	0.3002-6.3306	6.0304	1173 bp	0.5631	0.328562	not detected	.
WNT10A	5	6	251	46	357	21027	0.332003	1.4079	0.6041-3.1568	2.5527	2375 bp	0.5645	0.00736268	not detected	.
AGO1	1	1	256	31	33	21351	0.334022	2.52701	0.1254-15.7159	15.5905	7493 bp	0.4484	0.999998	not detected	.
MBD2	1	1	256	29	34	21350	0.341944	2.45273	0.1218-15.1874	15.0656	5188 bp	0.3924	0.984414	not detected	.
INVS	6	14	243	101	898	20486	0.345141	1.3143	0.7554-2.2515	1.4961	5043 bp	0.3892	2.14e-06	detected	Caud12only
PRKAA1	2	2	255	53	101	21283	0.346397	1.65267	0.2884-6.0668	5.7784	5130 bp	0.3774	0.735952	not detected	.
KLHL12	1	1	256	22	35	21349	0.349771	2.38244	0.1185-14.6933	14.5748	3373 bp	0.4192	0.761338	detected	CAud12<13 2x
DISC1	4	4	253	46	227	21157	0.357179	1.47349	0.4958-3.8174	3.3216	7155 bp	0.4491	0.0575649	detected	CAud12=13 2x
PPP3CA	1	1	256	24	36	21348	0.357506	2.31624	0.1152-14.2304	14.1152	4676 bp	0.3579	0.996026	detected	CAud12<13 2x
TLE6	1	1	256	25	36	21348	0.357506	2.31624	0.1152-14.2304	14.1152	2008 bp	0.5416	0.00292041	not detected	.
MST1R	6	10	247	140	646	20738	0.361752	1.29966	0.677-2.4291	1.7521	4536 bp	0.5584	6.03e-19	not detected	.
PSMB10	1	1	256	30	37	21347	0.365149	2.25356	0.1122-13.7958	13.6836	1006 bp	0.6137	0.000695754	not detected	.
SOX7	1	1	256	18	37	21347	0.365149	2.25356	0.1122-13.7958	13.6836	3278 bp	0.522	0.1201	not detected	.
IGFBP1	2	2	255	10	106	21278	0.367829	1.57433	0.2749-5.7664	5.4915	1650 bp	0.4883	0.00866284	not detected	.
CDK14	2	2	255	39	107	21277	0.372083	1.55954	0.2723-5.7098	5.4375	5130 bp	0.3797	0.327442	not detected	.
PSMD12	1	1	256	25	38	21346	0.372701	2.19427	0.1093-13.387	13.2777	4690 bp	0.4005	0.99447	not detected	.
EDA	1	4	253	10	236	21148	0.374781	1.41671	0.4768-3.6668	3.19	5281 bp	0.3875	0.908494	not detected	.
BCL7B	1	1	256	20	40	21344	0.387539	2.08427	0.104-12.6381	12.5341	1833 bp	0.4906	0.663485	not detected	.
FZD1	2	2	255	38	111	21273	0.388983	1.50306	0.2626-5.4942	5.2316	4350 bp	0.4774	0.91144	detected	Caud12only
CER1	1	1	256	28	41	21343	0.394826	2.03331	0.1015-12.2943	12.1928	1206 bp	0.4015	0.00169886	not detected	.
RSPO4	3	8	249	33	498	20886	0.40046	1.34744	0.6171-2.7061	2.089	2710 bp	0.5085	0.0120976	not detected	.
AGO3	1	1	256	39	45	21339	0.423121	1.85233	0.0926-11.0877	10.9951	3645 bp	0.3875	0.999996	not detected	.
LDB1	1	1	256	28	45	21339	0.423121	1.85233	0.0926-11.0877	10.9951	3200 bp	0.5559	0.817407	not detected	.
DKKL1	2	3	254	21	149	21235	0.431882	1.68321	0.4511-4.9727	4.5216	1031 bp	0.5025	0.000481834	not detected	.
TNFAIP3	2	3	254	68	152	21232	0.4358	1.64975	0.4422-4.8705	4.4283	4738 bp	0.4397	0.999308	detected	CAud12<13 2x
PSMB7	1	1	256	29	47	21337	0.436771	1.77329	0.0888-10.5691	10.4803	1015 bp	0.428	0.9268	not detected	.
MYOC	3	3	254	47	157	21227	0.442844	1.59683	0.4282-4.7091	4.2809	2045 bp	0.4571	1.73e-09	detected	Caud12only
MOV10	3	3	254	68	157	21227	0.442844	1.59683	0.4282-4.7091	4.2809	4498 bp	0.4861	0.993172	detected	CAud12<13 2x
PSMD10	1	1	256	4	48	21336	0.443474	1.73627	0.087-10.3275	10.2405	1574 bp	0.3794	0.38407	not detected	.
PSMB4	1	1	256	31	48	21336	0.443474	1.73627	0.087-10.3275	10.2405	925 bp	0.4927	0.699498	not detected	.
ZRANB1	3	3	254	53	160	21224	0.447355	1.56667	0.4202-4.6173	4.1971	4942 bp	0.3968	0.999641	not detected	.
PLCB2	5	9	248	106	604	20780	0.449636	1.24852	0.6135-2.4441	1.8306	4677 bp	0.5684	4.08e-10	detected	Caud12only
FZD4	2	3	254	51	162	21222	0.450472	1.54718	0.415-4.558	4.143	7394 bp	0.4543	0.908276	not detected	.
FOLR1	1	3	254	17	169	21215	0.462019	1.4826	0.3979-4.3619	3.964	1196 bp	0.5062	0.0292818	not detected	.
DAPK3	1	1	256	38	52	21332	0.469503	1.6024	0.0804-9.4625	9.3821	2310 bp	0.5844	0.195953	not detected	.
PSMA4	1	1	256	19	54	21330	0.482059	1.5429	0.0774-9.0821	9.0047	1277 bp	0.4232	0.539302	not detected	.
PSMD1	3	3	254	63	182	21202	0.485653	1.37587	0.3695-4.039	3.6695	3326 bp	0.3787	0.999997	detected	CAud12<13 2x
HBP1	1	1	256	35	55	21329	0.488225	1.51477	0.0761-8.9032	8.8271	2829 bp	0.3795	0.654402	detected	CAud12<13 2x
SOX10	1	1	256	25	55	21329	0.488225	1.51477	0.0761-8.9032	8.8271	2862 bp	0.5755	0.89985	not detected	.
WNT4	1	1	256	31	56	21328	0.494319	1.48765	0.0747-8.7311	8.6564	3905 bp	0.577	0.79507	not detected	.
KDM6A	3	3	254	58	188	21196	0.49732	1.33161	0.3577-4.1189	3.7612	5940 bp	0.3854	0.999947	not detected	.
DVL1	3	3	254	77	191	21193	0.503295	1.31051	0.352-4.0517	3.6997	2999 bp	0.6625	0.0905116	not detected	.
SENP2	1	1	256	40	58	21326	0.50629	1.43623	0.0722-8.4062	8.334	3198 bp	0.4286	0.994864	detected	CAud12<13 2x
PSMD7	1	1	256	25	58	21326	0.50629	1.43623	0.0722-8.4062	8.334	1670 bp	0.4355	0.0660179	not detected	.
KREMEN1	4	7	250	57	454	20930	0.508426	1.29082	0.5971-2.7648	2.1677	6138 bp	0.4549	0.285878	not detected	.
FZD7	1	1	256	47	59	21325	0.512169	1.41182	0.071-8.2526	8.1816	3851 bp	0.5276	0.694423	detected	CAud12<13 2x
TMEM237	1	1	256	30	59	21325	0.512169	1.41182	0.071-8.2526	8.1816	5592 bp	0.3883	2.37e-08	not detected	.
PSMB6	2	7	250	26	468	20916	0.516691	1.25137	0.5789-2.6791	2.1002	872 bp	0.5271	0.113047	not detected	.
MESD	1	1	256	21	60	21324	0.517978	1.38823	0.0698-8.1046	8.0348	.	0.4539	.	not detected	.
BMP2	2	1	256	33	62	21322	0.529391	1.34335	0.0676-7.8238	7.7562	3167 bp	0.4378	0.926486	not detected	.
PORCN	1	1	256	25	62	21322	0.529391	1.34335	0.0676-7.8238	7.7562	2018 bp	0.5168	0.992281	detected	CAud12<13 2x
MYH6	6	13	244	124	920	20464	0.534644	1.18509	0.6447-2.0874	1.4427	5941 bp	0.5335	8.07e-16	not detected	.
MAPK14	1	1	256	13	66	21318	0.551416	1.2617	0.0635-7.3168	7.2533	4353 bp	0.3988	0.995533	not detected	.
CDH3	2	8	249	76	557	20827	0.553076	1.20132	0.5507-2.409	1.8583	3800 bp	0.4926	2.12e-07	not detected	.
PAF1	1	1	256	36	69	21315	0.567257	1.20668	0.0608-6.9775	6.9167	2289 bp	0.5273	0.710853	not detected	.
SULF1	3	9	248	84	616	20768	0.57016	1.22349	0.6012-2.3945	1.7933	5716 bp	0.4034	0.981013	detected	Caud12only
BCL9	5	9	248	171	625	20759	0.573206	1.20535	0.5923-2.3586	1.7663	6192 bp	0.4209	0.982	detected	CAud12<13 2x
PLCB3	3	4	253	69	272	21112	0.573334	1.22714	0.4134-3.1659	2.7525	5728 bp	0.6032	0.998741	not detected	.
WNT8A	1	1	256	30	71	21313	0.577508	1.17258	0.0591-6.7683	6.7092	1814 bp	0.4797	0.839227	not detected	.
AP2B1	1	1	256	32	71	21313	0.577508	1.17258	0.0591-6.7683	6.7092	5763 bp	0.3993	0.9998	detected	CAud12<13 2x
WNT7A	1	1	256	36	72	21312	0.582542	1.15624	0.0583-6.6683	6.61	1714 bp	0.5185	0.765752	not detected	.
TNKS	4	4	253	133	282	21102	0.585767	1.18307	0.3987-3.05	2.6513	9599 bp	0.3708	0.989589	detected	CAud12<13 2x
WNT5B	1	1	256	26	73	21311	0.587516	1.14035	0.0575-6.5712	6.5137	2223 bp	0.4753	0.797511	not detected	.
PSMD5	3	4	253	43	285	21099	0.589658	1.17045	0.3944-3.0168	2.6224	3798 bp	0.4055	6.15e-06	not detected	.
USP8	1	1	256	44	75	21309	0.597288	1.10984	0.056-6.3853	6.3293	5695 bp	0.3977	0.999929	not detected	.
KLF4	1	1	256	20	76	21308	0.602088	1.09518	0.0553-6.2962	6.2409	2984 bp	0.5693	0.974265	not detected	.
XIAP	1	1	256	8	76	21308	0.602088	1.09518	0.0553-6.2962	6.2409	8451 bp	0.5096	0.972206	not detected	.
PKD1	3	5	252	49	338	21046	0.609142	1.23543	0.4801-2.9326	2.4525	14138 bp	0.631	0.999998	detected	CAud12<13 2x
CSNK1A1L	1	1	256	29	78	21306	0.611516	1.06698	0.0538-6.1252	6.0714	2405 bp	0.4464	0.000259363	not detected	.
FZD9	1	1	256	38	79	21305	0.616146	1.05348	0.0532-6.0432	5.99	2342 bp	0.6843	.	not detected	.
NR4A2	1	1	256	40	80	21304	0.620722	1.04025	0.0525-5.9633	5.9108	3531 bp	0.4515	0.98722	not detected	.
G3BP1	1	1	256	35	81	21303	0.625243	1.02735	0.0519-5.8855	5.8336	2835 bp	0.3944	0.976266	not detected	.
TIAM1	8	11	246	195	823	20561	0.626713	1.11712	0.5679-2.0551	1.4872	7198 bp	0.4386	0.999982	detected	CAud12=13 2x
LRP6	5	6	251	161	425	20959	0.649376	1.17884	0.5063-2.6353	2.129	10085 bp	0.3853	0.999732	detected	CAud12<13 2x
DVL3	2	2	255	58	123	21261	0.662047	1.35569	0.2371-4.9347	4.6976	5062 bp	0.5305	0.989361	not detected	.
RBMS3	2	2	255	38	127	21257	0.667539	1.31275	0.2297-4.7725	4.5428	8217 bp	0.376	0.876073	detected	CAud12<13 2x
NXN	2	2	255	35	129	21255	0.670372	1.29227	0.2261-4.6954	4.4693	3024 bp	0.7249	0.79714	not detected	.
MET	4	7	250	110	496	20888	0.673231	1.17915	0.5456-2.5223	1.9767	6691 bp	0.3903	0.980848	not detected	.
PTPN23	6	7	250	123	500	20884	0.67457	1.16949	0.5412-2.5013	1.9601	5282 bp	0.5153	0.899695	detected	CAud12=13 2x
PSMD6	1	2	255	27	141	21243	0.688344	1.18163	0.2069-4.28	4.0731	2551 bp	0.3912	0.942799	not detected	.
SCEL	2	2	255	46	143	21241	0.691467	1.165	0.204-4.2178	4.0138	3226 bp	0.3789	9.05e-10	not detected	.
BTRC	2	2	255	51	147	21237	0.697792	1.13309	0.1985-4.0986	3.9001	6164 bp	0.3896	0.982281	detected	CAud12<13 2x
PYGO1	2	2	255	52	163	21221	0.723746	1.0211	0.179-3.9214	3.7424	8399 bp	0.3931	0.946137	not detected	.
LRP1	14	22	235	396	1709	19675	0.728064	1.0778	0.6761-1.6708	0.9947	14905 bp	0.5625	1	detected	CAud12=13 2x
USP34	8	10	247	288	766	20618	0.734896	1.08972	0.5683-2.0329	1.4646	11310 bp	0.3876	1	detected	CAud12=13 2x
LATS1	5	10	247	86	769	20615	0.735679	1.0853	0.566-2.0246	1.4586	7517 bp	0.4122	0.999761	detected	CAud12<13 2x
PSMD9	2	3	254	27	207	21177	0.741206	1.20831	0.3248-3.727	3.4022	2352 bp	0.4748	2.36e-05	not detected	.
JUP	3	3	254	111	211	21173	0.743796	1.18518	0.3186-3.6538	3.3352	3508 bp	0.5496	0.0971992	not detected	.
GREM1	1	3	254	13	215	21169	0.74654	1.16291	0.3127-3.5833	3.2706	4138 bp	0.4148	0.707039	detected	Caud12only
ARHGEF19	2	3	254	57	216	21168	0.747248	1.15747	0.3112-3.5661	3.2549	3341 bp	0.5733	1.44e-08	not detected	.
NFKB1	2	3	254	60	225	21159	0.753998	1.1107	0.2987-3.4184	3.1197	4085 bp	0.3786	0.996343	not detected	.
EGFR	3	3	254	106	245	21139	0.770902	1.01908	0.2742-3.1299	2.8557	6353 bp	0.5041	0.998377	detected	Caud12only
TNKS2	2	3	254	92	247	21137	0.772701	1.01073	0.272-3.1037	2.8317	6274 bp	0.3844	0.937268	not detected	.
TNN	3	4	253	113	293	21091	0.782922	1.13806	0.3836-2.9317	2.5481	5008 bp	0.4569	2.59e-10	not detected	.
DAB2	5	5	252	72	381	21003	0.80983	1.09376	0.4253-2.591	2.1657	4601 bp	0.3896	0.961619	detected	CAud12<13 2x
MKS1	6	5	252	75	390	20994	0.812706	1.06804	0.4154-2.5292	2.1138	2398 bp	0.4746	1.1e-09	not detected	.
GLI1	1	5	252	117	411	20973	0.820718	1.01249	0.3938-2.3956	2.0018	3606 bp	0.5496	2.06e-05	not detected	.
LGR6	6	6	251	84	459	20925	0.826472	1.08975	0.4682-2.4333	1.9651	3458 bp	0.4961	0.000421539	not detected	.
LEF1	2	6	251	43	470	20914	0.828939	1.06366	0.4571-2.3743	1.9172	3602 bp	0.4113	0.952566	not detected	.
WNT2	3	6	251	39	471	20913	0.829185	1.06135	0.4561-2.3691	1.913	2907 bp	0.4221	0.53619	not detected	.
GNAT2	3	6	251	37	472	20912	0.829435	1.05912	0.4551-2.3639	1.9088	1365 bp	0.4461	0.0263882	not detected	.
PSMD13	1	6	251	31	484	20900	0.832695	1.03224	0.4436-2.3032	1.8596	1763 bp	0.4435	0.997658	detected	CAud12<13 2x
TNRC6C	4	6	251	141	490	20894	0.834496	1.01931	0.4381-2.2739	1.8358	9771 bp	0.5298	0.999998	detected	CAud12<13 2x
SALL1	6	7	250	124	579	20805	0.847978	1.00611	0.4659-2.1477	1.6818	5253 bp	0.4446	0.998159	detected	CAud12<13 2x
ROR2	7	9	248	149	706	20678	0.859532	1.06294	0.5225-2.0769	1.5544	4097 bp	0.4496	0.261674	not detected	.
LRP5	6	10	247	222	826	20558	0.871347	1.00764	0.5257-1.8784	1.3527	5181 bp	0.5462	0.9984	not detected	.
RNF213	11	11	246	327	886	20498	0.874396	1.03452	0.5261-1.9018	1.3757	21062 bp	0.4993	1.89e-24	not detected	.
DAAM2	6	15	242	132	1222	20162	0.892297	1.02268	0.5816-1.7406	1.159	6247 bp	0.476	0.998981	detected	Caud12only
NKD1	1	1	256	41	82	21302	1	1.01477	0.0512-5.8097	5.7585	8716 bp	0.5169	0.99641	not detected	.
