# Supplementary material for: Burden of rare deleterious variants in WNT signaling genes among 511 myelomeningocele patients
Source: PLoS One. 2020 Sep 24;15(9):e0239083. doi: 10.1371/journal.pone.0239083 (PMC7514064; doi:10.1371/journal.pone.0239083)
Supplement: S4 Table — Variant data for those variants used in the Hispanic mutational burden analysis which fall within nominally significant disrupted genes. (XLS) [file pone.0239083.s005.xls]

## Sheet: S5_Hispanic mutational burden a
#ID = hg19 variant information in format chromosome:position:reference_base:alternate_base
#rs_dbSNP151 = dbSNP version 151's variant ID for this variant, if it exists
#REF = reference base
#ALT = alternate base
#hg19_chr = human genome build 19 chromosome location
#hg19_pos(1-based) = human genome build 19 base position
#aaref = symbol for the reference amino acid
#aaalt = symbol for the alternate amino acid
#genename = HUGO gene symbol for the gene containing this variant
#CADD_phred = combined annotation depended depletion score
#Mex Freq Info = Mexican American Frequency information, where AC is allele count, AF is allele frequency, and AN is total allele number
#Eur Freq Info = European ancestry Frequency information, where AC is allele count, AF is allele frequency, and AN is total allele number
#gnomAD_exomes_controls_AMR_AF = Alternative allele frequency in the controls subset of Latino Genome Aggregation Database (gnomAD) exome samples (8,556 samples)
#gnomAD_exomes_controls_NFE_AF = Alternative allele frequency in the controls subset of Non-Finnish European Genome Aggregation Database (gnomAD) exome samples (21,384 samples)
#hgvs = human genome variation society nomenclature at the DNA level
#ID	rs_dbSNP151	hgvs	REF	ALT	hg19_chr	hg19_pos(1-based)	aaref	aaalt	genename	CADD_phred	Mex Freq Info	Eur Freq Info	gnomAD_exomes_controls_AMR_AF	gnomAD_exomes_controls_NFE_AF
1:29581892:C:A	rs35332573	NC_000001.10:g.29581892C>A	C	A	1	29581892	T	N	PTPRU	21.5	AC=1;AF=0.001984;AN=504	AC=1;AF=0.001984;AN=504	0.0017	2.34e-05
1:29585142:G:A	rs781765403	NC_000001.10:g.29585142G>A	G	A	1	29585142	G	R	PTPRU	27.8	AC=1;AF=0.002033;AN=492	AC=0;AF=0.000000;AN=492	0.000117	2.34e-05
1:29602074:C:T	rs763550469	NC_000001.10:g.29602074C>T	C	T	1	29602074	S	L	PTPRU	22.4	AC=1;AF=0.001969;AN=508	AC=0;AF=0.000000;AN=510	0.00076	0
1:29609217:G:A	rs141378439	NC_000001.10:g.29609217G>A	G	A	1	29609217	R	Q	PTPRU	22.1	AC=2;AF=0.004016;AN=498	AC=1;AF=0.002041;AN=490	0.00111	0.00667
1:29609327:G:A	rs151313946	NC_000001.10:g.29609327G>A	G	A	1	29609327	A	T	PTPRU	24.1	AC=1;AF=0.001969;AN=508	AC=0;AF=0.000000;AN=510	0.000468	2.34e-05
1:29631870:G:A	rs140091385	NC_000001.10:g.29631870G>A	G	A	1	29631870	R	Q	PTPRU	26.4	AC=1;AF=0.001976;AN=506	AC=0;AF=0.000000;AN=510	5.84e-05	0
1:29639127:G:A	rs201471973	NC_000001.10:g.29639127G>A	G	A	1	29639127	V	I	PTPRU	26.7	AC=2;AF=0.003937;AN=508	AC=0;AF=0.000000;AN=502	0.00135	7.02e-05
1:29639137:A:C	rs1316316599	NC_000001.10:g.29639137A>C	A	C	1	29639137	H	P	PTPRU	25.6	AC=1;AF=0.001969;AN=508	AC=0;AF=0.000000;AN=506	5.85e-05	0
1:29641894:G:A	rs775907774	NC_000001.10:g.29641894G>A	G	A	1	29641894	G	S	PTPRU	27.6	AC=1;AF=0.001969;AN=508	AC=0;AF=0.000000;AN=506	0	2.34e-05
3:64133286:C:T	rs765912174	NC_000003.11:g.64133286C>T	C	T	3	64133286	G	R	PRICKLE2	25.1	AC=1;AF=0.001976;AN=506	AC=0;AF=0.000000;AN=512	0.000234	0
3:64133306:T:C	rs1201078531	NC_000003.11:g.64133306T>C	T	C	3	64133306	H	R	PRICKLE2	21.9	AC=2;AF=0.003953;AN=506	AC=0;AF=0.000000;AN=512	0	0
3:64142984:C:T	rs199566606	NC_000003.11:g.64142984C>T	C	T	3	64142984	G	S	PRICKLE2	22.4	AC=2;AF=0.003968;AN=504	AC=1;AF=0.001961;AN=510	5.85e-05	0
3:64148787:A:T	rs781210176	NC_000003.11:g.64148787A>T	A	T	3	64148787	C	S	PRICKLE2	23.8	AC=1;AF=0.001984;AN=504	AC=0;AF=0.000000;AN=504	0.000292	0
4:166300606:C:A	rs756215788	NC_000004.11:g.166300606C>A	C	A	4	166300606	T	K	CPE	23.7	AC=1;AF=0.001992;AN=502	AC=0;AF=0.000000;AN=494	0.000544	0
4:166300626:G:C	rs745772859	NC_000004.11:g.166300626G>C	G	C	4	166300626	G	R	CPE	27.9	AC=1;AF=0.001992;AN=502	AC=0;AF=0.000000;AN=488	0.000122	0
4:166388850:T:C	rs762590299	NC_000004.11:g.166388850T>C	T	C	4	166388850	L	P	CPE	23.9	AC=1;AF=0.001992;AN=502	AC=0;AF=0.000000;AN=494	0.000199	0
4:166405594:T:G	rs758176349	NC_000004.11:g.166405594T>G	T	G	4	166405594	S	A	CPE	22.6	AC=1;AF=0.001976;AN=506	AC=0;AF=0.000000;AN=512	0.000936	0
4:166405717:G:A	rs746173997	NC_000004.11:g.166405717G>A	G	A	4	166405717	G	R	CPE	31	AC=2;AF=0.003953;AN=506	AC=0;AF=0.000000;AN=512	0	0
4:166414386:A:G	rs144687736	NC_000004.11:g.166414386A>G	A	G	4	166414386	I	V	CPE	22.8	AC=1;AF=0.001976;AN=506	AC=0;AF=0.000000;AN=512	0.000351	0.000491
4:166416765:C:T	rs142920534	NC_000004.11:g.166416765C>T	C	T	4	166416765	A	V	CPE	22.1	AC=1;AF=0.002000;AN=500	AC=3;AF=0.005929;AN=506	0.000293	0.00522
14:53326403:A:G	rs144927888	NC_000014.8:g.53326403A>G	A	G	14	53326403	I	T	FERMT2	27	AC=1;AF=0.001984;AN=504	AC=0;AF=0.000000;AN=510	0.000126	9.47e-05
14:53331183:G:A	rs79804050	NC_000014.8:g.53331183G>A	G	A	14	53331183	T	M	FERMT2	24.6	AC=2;AF=0.003984;AN=502	AC=1;AF=0.001961;AN=510	0.00234	0.00383
14:53341952:A:C	rs773829108	NC_000014.8:g.53341952A>C	A	C	14	53341952	S	A	FERMT2	24.1	AC=1;AF=0.001992;AN=502	AC=0;AF=0.000000;AN=510	0.000269	0
14:53341963:C:G	rs903389343	NC_000014.8:g.53341963C>G	C	G	14	53341963	G	A	FERMT2	23.9	AC=1;AF=0.001984;AN=504	AC=0;AF=0.000000;AN=510	0	0
14:53385934:G:A	rs762923506	NC_000014.8:g.53385934G>A	G	A	14	53385934	R	C	FERMT2	27.4	AC=1;AF=0.001984;AN=504	AC=0;AF=0.000000;AN=512	0	4.68e-05
17:38140627:C:A	rs759883436	NC_000017.10:g.38140627C>A	C	A	17	38140627	L	M	PSMD3	25.1	AC=2;AF=0.003968;AN=504	AC=0;AF=0.000000;AN=510	0.000818	0
17:38140666:T:C	rs78909252	NC_000017.10:g.38140666T>C	T	C	17	38140666	Y	H	PSMD3	23.1	AC=3;AF=0.005952;AN=504	AC=0;AF=0.000000;AN=512	0.00234	0.00014
17:38145039:A:G	rs181805133	NC_000017.10:g.38145039A>G	A	G	17	38145039	Y	C	PSMD3	26.2	AC=1;AF=0.001984;AN=504	AC=0;AF=0.000000;AN=512	0	2.34e-05
18:25565157:T:A	rs151218256	NC_000018.9:g.25565157T>A	T	A	18	25565157	E	D	CDH2	22.3	AC=1;AF=0.001992;AN=502	AC=0;AF=0.000000;AN=506	0.000644	0.000398
18:25570308:C:T	rs758740333	NC_000018.9:g.25570308C>T	C	T	18	25570308	D	N	CDH2	27.7	AC=1;AF=0.001984;AN=504	AC=0;AF=0.000000;AN=512	0.000236	0
18:25573579:A:G	rs770147491	NC_000018.9:g.25573579A>G	A	G	18	25573579	I	T	CDH2	24.3	AC=1;AF=0.001992;AN=502	AC=0;AF=0.000000;AN=508	0	0
18:25583088:T:C	rs200798903	NC_000018.9:g.25583088T>C	T	C	18	25583088	N	S	CDH2	22.6	AC=1;AF=0.001992;AN=502	AC=0;AF=0.000000;AN=512	0.000175	4.68e-05
18:25589808:G:A	.	NC_000018.9:g.25589808G>A	G	A	18	25589808	S	L	CDH2	24.9	AC=1;AF=0.002058;AN=486	AC=0;AF=0.000000;AN=494	.	.
18:25589809:A:G	.	NC_000018.9:g.25589809A>G	A	G	18	25589809	S	P	CDH2	24.1	AC=1;AF=0.002033;AN=492	AC=0;AF=0.000000;AN=500	.	.
18:25593772:T:C	rs150017015	NC_000018.9:g.25593772T>C	T	C	18	25593772	S	G	CDH2	22.6	AC=2;AF=0.003968;AN=504	AC=0;AF=0.000000;AN=508	0.000351	0.000608
18:25727661:G:A	rs150672295	NC_000018.9:g.25727661G>A	G	A	18	25727661	H	Y	CDH2	22.6	AC=1;AF=0.002083;AN=480	AC=0;AF=0.000000;AN=478	5.9e-05	2.34e-05
19:50310427:G:T	rs115945199	NC_000019.9:g.50310427G>T	G	T	19	50310427	A	D	FUZ	24	AC=1;AF=0.002008;AN=498	AC=0;AF=0.000000;AN=490	0.00193	0.000117
19:50311700:G:T	rs118120813	NC_000019.9:g.50311700G>T	G	T	19	50311700	T	N	FUZ	21.2	AC=1;AF=0.002016;AN=496	AC=1;AF=0.002033;AN=492	0.00047	0.000401
19:50311881:T:A	rs143722232	NC_000019.9:g.50311881T>A	T	A	19	50311881	H	L	FUZ	24.4	AC=1;AF=0.002016;AN=496	AC=0;AF=0.000000;AN=466	0.000766	9.48e-05
19:50315872:C:T	rs752175127	NC_000019.9:g.50315872C>T	C	T	19	50315872	S	N	FUZ	24.3	AC=5;AF=0.010000;AN=500	AC=0;AF=0.000000;AN=510	0.000468	0
19:52709305:C:T	rs144146832	NC_000019.9:g.52709305C>T	C	T	19	52709305	H	Y	PPP2R1A	22.5	AC=1;AF=0.001992;AN=502	AC=0;AF=0.000000;AN=510	0.000468	0.00185
19:52725413:G:T	rs758740333	NC_000019.9:g.52725413G>T	G	T	19	52725413	R	L	PPP2R1A	23.7	AC=1;AF=0.001992;AN=502	AC=0;AF=0.000000;AN=510	5.85e-05	0
19:52725413:G:A	.	NC_000019.9:g.52725413G>A	G	A	19	52725413	R	H	PPP2R1A	23.8	AC=1;AF=0.001992;AN=502	AC=0;AF=0.000000;AN=510	.	.
22:40657847:A:G	rs772293423	NC_000022.10:g.40657847A>G	A	G	22	40657847	T	A	TNRC6B	24.5	AC=2;AF=0.003984;AN=502	AC=0;AF=0.000000;AN=512	0.000118	4.74e-05
22:40657967:G:A	rs200808490	NC_000022.10:g.40657967G>A	G	A	22	40657967	A	T	TNRC6B	22	AC=1;AF=0.001992;AN=502	AC=0;AF=0.000000;AN=510	0.000472	0
22:40661502:G:T	rs201057205	NC_000022.10:g.40661502G>T	G	T	22	40661502	G	V	TNRC6B	27	AC=1;AF=0.001992;AN=502	AC=0;AF=0.000000;AN=512	0.000293	0.000165
22:40662255:A:G	rs200879128	NC_000022.10:g.40662255A>G	A	G	22	40662255	N	S	TNRC6B	23.5	AC=1;AF=0.002000;AN=500	AC=0;AF=0.000000;AN=490	0.000199	8.28e-05
22:40662714:A:G	rs371440157	NC_000022.10:g.40662714A>G	A	G	22	40662714	Q	R	TNRC6B	22.9	AC=3;AF=0.005976;AN=502	AC=0;AF=0.000000;AN=512	0.000528	0
22:40662843:A:C	rs201560227	NC_000022.10:g.40662843A>C	A	C	22	40662843	E	A	TNRC6B	22.9	AC=1;AF=0.001992;AN=502	AC=0;AF=0.000000;AN=512	0.000705	0.000259
22:40697319:A:G	rs189281156	NC_000022.10:g.40697319A>G	A	G	22	40697319	I	V	TNRC6B	22.7	AC=1;AF=0.001992;AN=502	AC=0;AF=0.000000;AN=512	0	2.52e-05
22:40719195:G:T	rs755940480	NC_000022.10:g.40719195G>T	G	T	22	40719195	A	S	TNRC6B	24.8	AC=2;AF=0.003984;AN=502	AC=0;AF=0.000000;AN=512	0.000352	0
X:48371088:G:A	rs1398971930	NC_000023.10:g.48371088G>A	G	A	X	48371088	G	S	PORCN	23.2	AC=2;AF=0.004149;AN=482	AC=0;AF=0.000000;AN=460	0.000147	0
X:48371104:G:A	rs373691543	NC_000023.10:g.48371104G>A	G	A	X	48371104	R	H	PORCN	23.7	AC=1;AF=0.002008;AN=498	AC=0;AF=0.000000;AN=490	7.33e-05	0
X:48374165:C:G	rs141810375	NC_000023.10:g.48374165C>G	C	G	X	48374165	A	G	PORCN	26.6	AC=1;AF=0.002075;AN=482	AC=0;AF=0.000000;AN=484	0	0
