# Supplementary material for: Burden of rare deleterious variants in WNT signaling genes among 511 myelomeningocele patients
Source: PLoS One. 2020 Sep 24;15(9):e0239083. doi: 10.1371/journal.pone.0239083 (PMC7514064; doi:10.1371/journal.pone.0239083)
Supplement: S5 Table — Variant data for those variants used in the European ancestry mutational burden analysis which fall within nominally significant disrupted genes. (XLS) [file pone.0239083.s006.xls]

## Sheet: S6_European ancestry mutational
#ID = hg19 variant information in format chromosome:position:reference_base:alternate_base
#rs_dbSNP151 = dbSNP version 151's variant ID for this variant, if it exists
#REF = reference base
#ALT = alternate base
#hg19_chr = human genome build 19 chromosome location
#hg19_pos(1-based) = human genome build 19 base position
#aaref = symbol for the reference amino acid
#aaalt = symbol for the alternate amino acid
#genename = HUGO gene symbol for the gene containing this variant
#CADD_phred = combined annotation depended depletion score
#Mex Freq Info = Mexican American Frequency information, where AC is allele count, AF is allele frequency, and AN is total allele number
#Eur Freq Info = European ancestry Frequency information, where AC is allele count, AF is allele frequency, and AN is total allele number
#gnomAD_exomes_controls_AMR_AF = Alternative allele frequency in the controls subset of Latino Genome Aggregation Database (gnomAD) exome samples (8,556 samples)
#gnomAD_exomes_controls_NFE_AF = Alternative allele frequency in the controls subset of Non-Finnish European Genome Aggregation Database (gnomAD) exome samples (21,384 samples)
#hgvs = human genome variation society nomenclature at the DNA level
#ID	rs_dbSNP151	hgvs	REF	ALT	hg19_chr	hg19_pos(1-based)	aaref	aaalt	genename	CADD_phred	Mex Freq Info	Eur Freq Info	gnomAD_exomes_controls_AMR_AF	gnomAD_exomes_controls_NFE_AF
2:20402529:A:G	.	NC_000002.11:g.20402529A>G	A	G	2	20402529	X	R	SDC1	15.03	AC=0;AF=0.000000;AN=502	AC=1;AF=0.001953;AN=512	.	.
2:20402890:C:T	rs143963128	NC_000002.11:g.20402890C>T	C	T	2	20402890	G	R	SDC1	22.6	AC=0;AF=0.000000;AN=506	AC=1;AF=0.001969;AN=508	5.85e-05	0.000725
2:20403701:G:T	.	NC_000002.11:g.20403701G>T	G	T	2	20403701	P	H	SDC1	22.3	AC=0;AF=0.000000;AN=480	AC=1;AF=0.002066;AN=484	.	.
2:20403770:G:A	rs148052728	NC_000002.11:g.20403770G>A	G	A	2	20403770	T	M	SDC1	20.4	AC=0;AF=0.000000;AN=504	AC=2;AF=0.003968;AN=504	0.000234	0.000631
7:16505268:T:C	rs201141429	NC_000007.13:g.16505268T>C	T	C	7	16505268	Y	C	SOSTDC1	20.7	AC=0;AF=0.000000;AN=506	AC=1;AF=0.001953;AN=512	5.85e-05	4.68e-05
7:16505280:G:A	rs146877090	NC_000007.13:g.16505280G>A	G	A	7	16505280	A	V	SOSTDC1	22.5	AC=0;AF=0.000000;AN=506	AC=2;AF=0.003906;AN=512	0	0
11:61067655:C:T	rs1034627868	NC_000011.9:g.61067655C>T	C	T	11	61067655	A	T	DDB1	24	AC=0;AF=0.000000;AN=500	AC=1;AF=0.001961;AN=510	.	.
11:61079314:A:G	rs768252620	NC_000011.9:g.61079314A>G	A	G	11	61079314	I	T	DDB1	23.2	AC=0;AF=0.000000;AN=506	AC=1;AF=0.001953;AN=512	.	.
11:61079473:T:C	rs763865068	NC_000011.9:g.61079473T>C	T	C	11	61079473	Y	C	DDB1	26	AC=0;AF=0.000000;AN=506	AC=1;AF=0.001953;AN=512	0	0
11:61081115:C:T	rs376616995	NC_000011.9:g.61081115C>T	C	T	11	61081115	R	H	DDB1	29.6	AC=0;AF=0.000000;AN=506	AC=1;AF=0.001953;AN=512	0	2.34e-05
11:61097459:T:C	rs762255768	NC_000011.9:g.61097459T>C	T	C	11	61097459	I	V	DDB1	22.5	AC=0;AF=0.000000;AN=506	AC=1;AF=0.001953;AN=512	0	2.34e-05
11:61097471:C:T	.	NC_000011.9:g.61097471C>T	C	T	11	61097471	E	K	DDB1	22.4	AC=0;AF=0.000000;AN=506	AC=1;AF=0.001953;AN=512	.	.
11:61097503:T:C	rs1054086590	NC_000011.9:g.61097503T>C	T	C	11	61097503	N	S	DDB1	22.7	AC=0;AF=0.000000;AN=506	AC=1;AF=0.001953;AN=512	0	4.68e-05
11:61099067:T:C	rs200876024	NC_000011.9:g.61099067T>C	T	C	11	61099067	K	R	DDB1	23	AC=0;AF=0.000000;AN=498	AC=1;AF=0.001984;AN=504	0	0.00021
15:70347482:G:A	rs200508723	NC_000015.9:g.70347482G>A	G	A	15	70347482	T	M	TLE3	31	AC=1;AF=0.002066;AN=484	AC=5;AF=0.010776;AN=464	0.000292	0.00339
15:70352904:G:A	rs369770103	NC_000015.9:g.70352904G>A	G	A	15	70352904	R	W	TLE3	32	AC=0;AF=0.000000;AN=502	AC=1;AF=0.001953;AN=512	0	7.06e-05
17:7129452:G:A	rs374515938	NC_000017.10:g.7129452G>A	G	A	17	7129452	S	F	DVL2	23.4	AC=0;AF=0.000000;AN=498	AC=2;AF=0.004098;AN=488	0	0.000123
17:7133248:T:G	.	NC_000017.10:g.7133248T>G	T	G	17	7133248	T	P	DVL2	22	AC=0;AF=0.000000;AN=478	AC=1;AF=0.002075;AN=482	.	.
17:7133425:C:T	rs200283908	NC_000017.10:g.7133425C>T	C	T	17	7133425	E	K	DVL2	24.4	AC=0;AF=0.000000;AN=494	AC=1;AF=0.002058;AN=486	5.84e-05	7.01e-05
17:7134081:C:T	rs143043931	NC_000017.10:g.7134081C>T	C	T	17	7134081	R	H	DVL2	23.2	AC=0;AF=0.000000;AN=504	AC=1;AF=0.001961;AN=510	5.87e-05	2.35e-05
19:1978861:A:G	rs143642401	NC_000019.9:g.1978861A>G	A	G	19	1978861	T	A	CSNK1G2	22.7	AC=0;AF=0.000000;AN=498	AC=1;AF=0.002075;AN=482	0.000297	0.000499
19:1978927:G:T	rs144771760	NC_000019.9:g.1978927G>T	G	T	19	1978927	V	L	CSNK1G2	23.1	AC=1;AF=0.002008;AN=498	AC=8;AF=0.016393;AN=488	0.000645	0.00553
20:8665629:G:A	rs370525961	NC_000020.10:g.8665629G>A	G	A	20	8665629	G	R	PLCB1	29	AC=0;AF=0.000000;AN=502	AC=1;AF=0.001961;AN=510	0	4.68e-05
20:8698451:A:G	rs45608240	NC_000020.10:g.8698451A>G	A	G	20	8698451	Y	C	PLCB1	21.6	AC=0;AF=0.000000;AN=502	AC=5;AF=0.009804;AN=510	0.00288	0.00527
20:8705378:G:C	.	NC_000020.10:g.8705378G>C	G	C	20	8705378	E	Q	PLCB1	22.9	AC=0;AF=0.000000;AN=498	AC=1;AF=0.001961;AN=510	.	.
20:8717822:C:G	rs61755434	NC_000020.10:g.8717822C>G	C	G	20	8717822	P	A	PLCB1	22.5	AC=0;AF=0.000000;AN=502	AC=1;AF=0.001953;AN=512	0.00199	0.00014
20:8722171:A:G	rs146646749	NC_000020.10:g.8722171A>G	A	G	20	8722171	K	R	PLCB1	22.8	AC=0;AF=0.000000;AN=498	AC=1;AF=0.001976;AN=506	5.85e-05	0.000257
20:8862480:T:C	rs202009902	NC_000020.10:g.8862480T>C	T	C	20	8862480	F	S	PLCB1	26.3	AC=0;AF=0.000000;AN=494	AC=1;AF=0.001984;AN=504	0	2.34e-05
