# Supplementary material for: Burden of rare deleterious variants in WNT signaling genes among 511 myelomeningocele patients
Source: PLoS One. 2020 Sep 24;15(9):e0239083. doi: 10.1371/journal.pone.0239083 (PMC7514064; doi:10.1371/journal.pone.0239083)
Supplement: S6 Table — A list of nominally significant disrupted gene combinations that contained RDVs in the same sample. (XLSX) [file pone.0239083.s007.xlsx]

## Sheet: S7_Table
MA disrupted gene combinations
Patient_Code	genename	ID	amino acid change	CADD_phred	rs_dbSNP151	gnomAD_exomes_controls_AMR_AF	YOB	Gender	Ethnicity	Lesion Group
F61_292	PTPRU	1:29581892:C:A	p.(T60N)	21.5	rs35332573	0.00169591	1996	M	Hispanic (MEX)	Lumbar
	PSMD3	17:38140666:T:C	p.(Y114H)	23.1	rs78909252	0.00233863
D22_469	PPP2R1A	19:52725413:G:A	p.(R527H)	23.8	.	.	1998	F	Hispanic (MEX)	lumbar
	TNRC6B	22:40657847:A:G	p.(T79A)	24.5	rs772293423	0.000118455
D23_470	PTPRU	1:29609217:G:A	p.(R633Q)	22.1	rs141378439	0.00111215	1984	M	Hispanic (MEX)	L1 & lower T
	FERMT2	14:53385934:G:A	p.(R100C)	27.4	rs762923506	0
A32_624	FERMT2	14:53331183:G:A	p.(T513M)	24.6	rs79804050	0.00233781	1988	F	Hispanic (MEX)	L2 & Below
	PSMD3	17:38140627:C:A	p.(L101M)	25.1	rs759883436	0.000818139
G11_670	CPE	4:166405717:G:A	p.(G312R)	31	rs746173997	0	1986	F	Hispanic (MEX)	L1 to T8
	PORCN	X:48374165:C:G	p.(A336G)	26.6	rs141810375	0
